# Supplementary material for: Hemochromatosis neural archetype reveals iron disruption in motor circuits
Source: Sci Adv. 2024 Nov 22;10(47):eadp4431. doi: 10.1126/sciadv.adp4431 (PMC11584016; doi:10.1126/sciadv.adp4431)
Supplement: Supplementary file 2 — Data S1 [file sciadv.adp4431_data_s1.zip]

Archive with 1 entries (1 files):
- adp4431_data_s1.xlsx
