# Supplementary material for: Hemochromatosis neural archetype reveals iron disruption in motor circuits
Source: Sci Adv. 2024 Nov 22;10(47):eadp4431. doi: 10.1126/sciadv.adp4431 (PMC11584016; doi:10.1126/sciadv.adp4431)
Supplement: Supplementary file 2 — Data S1 [file sciadv.adp4431_data_s1.zip › adp4431_data_s1.xlsx]

## Sheet: Descriptions
Sheet	Columns
GenomicLoci: FUMA (v1.4.1) results of defined loci
	Genomic locus : Index of genomic rick loci.
	uniqID : Unique ID of SNPs consisting of chr:position:allele1:allele2 where alleles are alphabetically ordered.
	rsID : rsID of the top lead SNP based on dbSNP build 146.
	chr : chromosome of top lead SNP
	pos : position of top lead SNP on hg19
	p : P-value of top lead SNP in discovery sample (EUR ancestry individuals: n=30,709) (from the input file).
	start : Start position of the locus
	end : End position of the locus
	nSNPs : The number of unique candidate SNPs in the genomic locus, including non-GWAS-tagged SNPs (which are available in the user selected reference panel). Candidate SNPs are all SNPs that are in LD (give user-defined r2) with any of independent significant SNPs and either have a P-value below the user defined threshold or are only available in 1000G.
	nGWASSNPs : The number of unique GWAS-tagged candidate SNPs in the genomic locus which is available in the GWAS summary statistics input file. This is a subset of "nSNPs".
	nIndSigSNPs : The number of the independent (at user defined r2) significant SNPs in the genomic locus.
	IndSigSNPs : rsID of the independent significant SNPs in the genomic locus.
	nLeadSNPs : The number of lead SNPs in the genomic locus. Lead SNPs are subset of independent significant SNPs at r2 0.1.
	LeadSNPs : rsID of lead SNPs in the genomic locus.
	nearestGene : The nearest Gene of the SNP based on ANNOVAR annotations. Note that ANNOVAR annotates "consequence" function by prioritizing the most deleterious annotation for SNPs which are locating a genomic region where multiple genes are obverlapped. Genes are ecoded in symbol, if it is available otherwise Ensembl ID. Genes include all transcripts from Ensembl gene build 85 including non-prote…
	func : Functional consequence of the SNP on the gene obtained from ANNOVAR.
	NovelLocus : Novel locus, confirmed by having no signficant assocition reported in GWAScatalog
gwas_catalog_overlap: List of SNPs reported in GWAScatalog which are candidate SNPs of summary statistics (output from FUMA)
	Genomic locus : Index of genomic risk loci.
	IndSigSNP : One of the independent significant SNPs of the SNP in GWAScatalog.
	chr : chromosome
	bp : position on hg19
	snp : rsID of reported SNP in GWAS catalog
	PMID : PubMed ID
	Trait : The trait reported in GWAScatalog
	FirthAuth : First author reported in GWAScatalog
	Date : Date added in GWAScatalog
	P-value : Reported P-value
	Category : Grouping of traits accoring to eTable3
cell_enrichment: Cell type enrichment from 25 cell types from single-cell RNA-seq, PsychENCODE adult human brain (output from FUMA)
	VARIABLE : Cell type.
	NGENES : Number of genes included in regression.
	BETA : beta for regression of MAGMA gene based statistics and cell type expression
	BETA_STD : standardized beta
	SE : standard error in beta
	P : Unadjusted p value from regression
	P_fdr : FDR corrected p value
ldsc_genetic_corr: Genetic corrleation estimates using LDSC
	pheno1 : Phenotype 1
	pheno2 : Phenotype 2
	rg : Genetic correation between pheno1 and pheno2
	se : Standard error in rg estimate
	z : z-stat for rg estimate
	h2_obs_pheno2 : h2 estimate for phenotype 2
	h2_obs_se_pheno2 : h2 standard error estimate for phenotype 2
	p : unadjusted P value for rg estimate
	P_fdr : FDR adjusted p value
S_LDSC_tissue_enrichment: Tissue specific enrichments using stratified LDSC (489 tissues) drived from chromatin-based annotations of Road Map and ENCODE data
	Name : Tissue and epigentic mark
	Coefficient : S-LDSC coefficient
	Coefficient_std_error : S-LDSC standard error of coefficient
	Coefficient_P_value : Unadjusted p value
	P_fdr : FDR corrected p value

## Sheet: GenomicLoci
GenomicLocus	uniqID	rsID	chr	pos	p	start	end	nSNPs	nGWASSNPs	nIndSigSNPs	IndSigSNPs	nLeadSNPs	LeadSNPs	nearestGene	func	NovelLocus
1	1:21380173:A:G	rs374607024	1	21380173	1.40831e-10	21045726	21537562	507	383	2	rs374607024;rs6661993	1	rs374607024	EIF4G3	intronic	FALSE
2	1:43825644:C:T	rs839763	1	43825644	5.84374e-10	43760070	43930738	118	52	1	rs839763	1	rs839763	CDC20	exonic	FALSE
3	1:153765399:C:T	rs6690619	1	153765399	2.64935e-14	153753725	154092056	237	181	3	rs6690619;rs2841102;rs10752613	1	rs6690619	RP11-216N14.5	intergenic	FALSE
4	1:180962282:A:G	rs1411478	1	180962282	1.68025e-25	180919151	181089303	128	100	7	rs1411478;rs7546157;rs10797664;rs146025089;rs6686208;rs870046;rs10429833	1	rs1411478	STX6	intronic	FALSE
5	2:16230889:A:C	rs4669040	2	16230889	1.26557e-08	16219093	16230889	4	3	1	rs4669040	1	rs4669040	AC142119.1	ncRNA_intronic	TRUE
6	2:33764176:A:G	rs13388394	2	33764176	1.14562e-12	33755460	33787773	4	2	2	rs13388394;rs13415927	1	rs13388394	RASGRP3	exonic	FALSE
7	2:120113520:A:G	rs6751553	2	120113520	6.83022e-14	120080765	120155348	81	71	2	rs6751553;rs58671646	1	rs6751553	C2orf76	intronic	FALSE
8	3:133490334:A:C	rs6794370	3	133490334	2.43375e-81	133252430	133581459	379	304	43	rs6768696;rs1867506;rs6439425;rs6439426;rs77009352;rs9846961;rs10049093;rs4428180;rs9824452;rs9844205;rs13321671;rs150253196;rs8177198;rs73213441;rs149591457;rs1799852;rs8177235;rs578004050;rs8177179;rs4075352;rs7645538;rs8177237;rs6762719;rs6439433;rs6794370;rs78537082;rs4359807;rs1799899;rs6762415;rs2692695;rs8177335;rs569575570;rs74949733;rs140513162;rs149838918;rs17310413;rs73217237;rs1133875…	9	rs6768696;rs150253196;rs149591457;rs578004050;rs8177179;rs6794370;rs8177335;rs17310413;rs78798392	TF	intronic	FALSE
9	3:148956117:C:T	rs112593750	3	148956117	9.81581e-13	148918944	149004681	44	39	2	rs112593750;rs7634024	1	rs112593750	CPHL1P	ncRNA_intronic	TRUE
10	3:195846999:G:T	rs73210039	3	195846999	4.73643e-09	195838865	195846999	4	4	1	rs73210039	1	rs73210039	LINC00885	intergenic	TRUE
11	4:15593692:C:T	rs13142069	4	15593692	2.39269e-11	15505257	15705039	74	67	3	rs13142069;rs1134634;rs1125378	1	rs13142069	CC2D2A	intronic	FALSE
12	4:38604807:C:T	rs337638	4	38604807	5.42248e-12	38591188	38716721	67	32	3	rs337638;rs1824652;rs10011814	1	rs337638	RP11-617D20.1	intergenic	FALSE
13	4:89039082:A:G	rs1481012	4	89039082	1.13377e-11	89019735	89054667	15	15	1	rs1481012	1	rs1481012	ABCG2	intronic	FALSE
14	4:103188709:C:T	rs13107325	4	103188709	3.65714e-41	102702364	103387161	116	97	12	rs13107325;rs233817;rs233809;rs13118152;rs34333163;rs13132193;rs1585605;rs17199964;4:102926923:A:G;rs13113094;rs460624;rs13103835	2	rs13107325;rs13103835	SLC39A8	exonic	FALSE
15	4:120028773:A:G	rs80313503	4	120028773	6.19063e-17	120003855	120054144	95	82	3	rs80313503;rs10518310;rs12645051	1	rs80313503	MYOZ2	intergenic	TRUE
16	4:159777590:A:C	rs11734969	4	159777590	1.15273e-10	159651875	159944851	278	219	3	rs11734969;rs4600878;rs11723199	1	rs11734969	FNIP2	intronic	FALSE
17	5:171981108:C:T	rs1433018	5	171981108	1.37172e-09	171974547	171997182	45	21	1	rs1433018	1	rs1433018	CTB-54I1.1	intergenic	TRUE
18	6:24646540:C:T	rs369023047	6	24646540	4.10988e-08	24587339	24646540	13	11	1	rs369023047	1	rs369023047	KIAA0319	upstream	FALSE
19	6:26093141:A:G	rs1800562	6	26093141	6.93068e-75	24978511	29558364	1841	1293	78	rs72826361;rs72828704;rs181058325;rs115235757;rs12206709;rs75580845;rs12193223;rs9348672;rs75784835;rs111722075;rs191461855;rs9379764;rs11754724;rs116272812;rs11756844;rs12525553;rs28393611;rs78151190;rs77042711;rs72831267;rs6923082;rs3804112;rs2762354;rs10946785;rs1980449;rs4513787;rs76703022;rs9348697;rs13203202;rs7752611;rs1321250;rs72838866;rs6924266;rs4711092;rs2794724;rs12526480;rs4712955;r…	16	rs72826361;rs9348672;rs9379764;rs72831267;rs2762354;rs13203202;rs4711092;rs6456708;rs62396165;rs1799945;rs1800562;rs142869490;rs78871367;rs994379;rs147493146;rs362520	HFE	exonic	FALSE
20	6:134327063:C:T	rs229915	6	134327063	7.18019e-09	134319447	134339891	17	9	1	rs229915	1	rs229915	SLC2A12	intronic	TRUE
21	8:23360048:G:T	rs9644076	8	23360048	4.97815e-16	23200146	23441219	223	171	17	rs79839646;rs4242399;rs972575;rs3106374;rs9644076;rs34297248;rs11782370;rs62503281;rs6557678;rs62503282;rs6557672;rs3817676;rs3808529;rs2272687;rs7813840;rs34217343;rs34148845	3	rs79839646;rs9644076;rs34217343	CTC-756D1.3	intergenic	FALSE
22	9:19218572:A:G	rs62560298	9	19218572	1.63826e-15	19211852	19451807	59	49	6	rs62560298;rs10811140;rs7864873;rs7851658;rs150746640;rs12343276	1	rs62560298	DENND4C	intergenic	TRUE
23	9:35908306:C:T	rs62541884	9	35908306	2.68993e-08	35907360	35909788	7	5	1	rs62541884	1	rs62541884	HRCT1	intergenic	TRUE
25	10:18222816:A:T	rs691203	10	18222816	2.95911e-18	17928439	18479147	235	196	11	rs691203;rs4747335;rs12413168;rs691814;rs4348791;rs55691793;rs1926737;rs11012783;rs1891393;rs7100500;rs12359352	4	rs691203;rs55691793;rs1926737;rs11012783	SLC39A12	intergenic	FALSE
26	10:116243852:A:G	rs2475224	10	116243852	1.30015e-24	116227454	116354640	97	77	5	rs2475224;10:116269689:G:T;rs12240514;rs4144582;rs4457666	1	rs2475224	ABLIM1	intronic	TRUE
27	11:10470440:C:G	rs7929999	11	10470440	1.02882e-20	10432370	10506255	62	55	9	rs7929999;rs7949917;rs899010;rs71476871;rs7944154;rs67457110;rs10743141;rs1376001;rs10840416	1	rs7929999	AMPD3	intronic	FALSE
28	11:46013350:C:G	rs61882506	11	46013350	1.03051e-08	45777227	46249863	49	35	1	rs61882506	1	rs61882506	PHF21A	intronic	FALSE
29	11:109950572:C:T	rs11213251	11	109950572	1.90008e-22	109936687	110040812	131	97	3	rs11213251;rs604306;rs12363258	2	rs11213251;rs604306	ZC3H12C	intergenic	TRUE
30	12:51357542:A:G	rs12304921	12	51357542	5.04523e-21	51326702	51581565	411	317	8	rs12304921;rs7979705;rs10876140;rs117234840;rs11519977;rs1038526;rs12809790;rs2029686	2	rs12304921;rs11519977	HIGD1C	intronic	FALSE
31	13:75871751:A:G	rs4885285	13	75871751	2.60234e-08	75867510	75876389	19	13	1	rs4885285	1	rs4885285	TBC1D4	intronic	TRUE
32	14:53760050:A:G	rs11157963	14	53760050	7.50692e-11	53696031	53992930	440	362	6	rs11157963;rs7153471;rs72673667;rs4901415;rs117861560;rs72675733	2	rs11157963;rs117861560	AL163953.3	ncRNA_intronic	FALSE
33	14:76196489:G:T	rs969406	14	76196489	1.35474e-13	76109364	76367087	85	46	1	rs969406	1	rs969406	TTLL5	intronic	TRUE
34	16:57316152:G:T	rs5019410	16	57316152	6.36986e-09	57206637	57320113	67	55	2	rs5019410;rs11648285	1	rs5019410	PLLP	intronic	FALSE
35	17:7166660:C:T	rs77549883	17	7166660	3.76955e-11	7093466	7187123	75	53	2	rs77549883;rs2074217	1	rs77549883	CLDN7	intronic	FALSE
36	17:40780847:C:T	rs12601457	17	40780847	1.25014e-16	40568094	40824834	101	81	2	rs12601457;rs34807589	1	rs12601457	TUBG1	intergenic	FALSE
37	17:42836113:A:C	rs4793146	17	42836113	4.64001e-09	42664098	43022994	85	69	3	rs4793146;rs1231641;rs12942022	1	rs4793146	ADAM11	upstream	FALSE
38	17:73810674:A:C	rs9913385	17	73810674	7.44223e-15	73761839	73974293	91	63	4	rs9913385;rs936395;rs11077798;rs56936829	1	rs9913385	UNK	intronic	FALSE
39	18:74703719:A:G	rs470252	18	74703719	1.20507e-11	74499986	74704283	64	57	3	rs470252;18:74533028:C:G;rs62105660	1	rs470252	MBP	intronic	FALSE
40	19:36276767:A:G	rs120960	19	36276767	1.96314e-13	36079704	36290177	90	41	5	rs120960;rs2285414;rs7254601;rs2280743;rs2293688	1	rs120960	ARHGAP33	intronic	FALSE
41	20:25277244:A:G	rs9927	20	25277244	3.94344e-10	25202892	25602328	405	279	1	rs9927	1	rs9927	PYGB:ABHD12	UTR3	FALSE
42	20:58259236:C:T	rs6070911	20	58259236	2.95288e-08	58255493	58276049	8	5	1	rs6070911	1	rs6070911	PHACTR3	intronic	TRUE
43	22:37470224:C:T	rs2413450	22	37470224	2.52304e-50	37369695	37502423	277	213	18	rs80236166;rs130618;rs17750152;rs1049280;rs5756480;rs5756489;rs130626;rs2413450;rs736852;rs2019848;rs4140589;rs5756450;rs130606;rs5756488;rs8141597;rs5756497;rs2235320;rs6000550	3	rs80236166;rs130626;rs2413450	TMPRSS6	intronic	FALSE

## Sheet: gwas_catalog_overlap
GenomicLocus	IndSigSNP	chr	bp	snp	DateAddedToCatalog	PMID	FirstAuth	Date	Journal	Link	Study	Trait	InitialN	ReplicationN	Region	ReportedGene	MappedGene	UpGene	DownGene	SNP_Gene_ID	UpGeneDist	DownGeneDist	Strongest	SNPs	marged	SNP_ID_cur	Context	intergenic	RiskAF	P	Pmlog	Ptext	OrBeta	95CI	Platform	CNV	Category
1	rs6661993	1	21067095	rs541464	2019-02-08	30595370	Kichaev G	2018-12-27	Am J Hum Genet	www.ncbi.nlm.nih.gov/pubmed/30595370	Leveraging Polygenic Functional Enrichment to Improve GWAS Power.	Red cell distribution width	approximately 445,000 European ancestry individuals		1p36.12		HP1BP3			ENSG00000127483			rs541464-?	rs541464	0	541464	3_prime_UTR_variant	0	NR	3e-08	7.52288				NR [~ 8900000] (imputed)	N	Iron/Red Blood Cells
1	rs374607024	1	21074727	rs12404954	2019-03-18	30643258	Karlsson Linner R	2019-01-14	Nat Genet	www.ncbi.nlm.nih.gov/pubmed/30643258	Genome-wide association analyses of risk tolerance and risky behaviors in over 1 million individuals identify hundreds of loci and shared genetic influences.	Adventurousness	557,923 European ancestry individuals		1p36.12	HP1BP3	HP1BP3			ENSG00000127483			rs12404954-A	rs12404954	0	12404954	intron_variant	0	0.6059	6e-13	12.2218		0.0143189	[0.01-0.018] unit decrease	Illumina [9339358] (imputed)	N	Personality/Affect
1	rs374607024	1	21074727	rs12404954	2019-04-12	30696823	Jones SE	2019-01-29	Nat Commun	www.ncbi.nlm.nih.gov/pubmed/30696823	Genome-wide association analyses of chronotype in 697,828 individuals provides insights into circadian rhythms.	Morning person	252,287 European ancestry cases, 150,908 European ancestry controls	120,478 European ancestry cases, 127,622 European ancestry controls	1p36.12	HP1BP3	HP1BP3			ENSG00000127483			rs12404954-G	rs12404954	0	12404954	intron_variant	0	0.3903	1e-17	17		1.03146		Affymetrix [11880941] (imputed)	N	Chronotype
1	rs374607024	1	21089472	rs7548269	2019-02-11	30531941	Doherty A	2018-12-10	Nat Commun	www.ncbi.nlm.nih.gov/pubmed/30531941	GWAS identifies 14 loci for device-measured physical activity and sleep duration.	Physical activity (walking duration)	91,105 European ancestry individuals		1p36.12	HP1BP3	HP1BP3			ENSG00000127483			rs7548269-T	rs7548269	0	7548269	intron_variant	0	0.61	2e-08	7.69897		0.027	[0.017-0.037] SD units decrease	NR [9926106] (imputed)	N	Other
1	rs374607024	1	21137768	rs10916866	2019-06-25	30804565	Jansen PR	2019-02-25	Nat Genet	www.ncbi.nlm.nih.gov/pubmed/30804565	Genome-wide analysis of insomnia in 1,331,010 individuals identifies new risk loci and functional pathways.	Morningness	434,835 European ancestry individuals		1p36.12		EIF4G3			ENSG00000075151			rs10916866-A	rs10916866	0	10916866	intron_variant	0	0.5887	2e-14	13.699		0.017	[0.013-0.021] unit decrease	Affymetrix, Illumina [11597492] (imputed)	N	Chronotype
1	rs6661993	1	21146422	rs2100382	2020-09-18	32888494	Vuckovic D	2020-09-01	Cell	www.ncbi.nlm.nih.gov/pubmed/32888494	The Polygenic and Monogenic Basis of Blood Traits and Diseases.	Eosinophil percentage of white cells	408,112 British individuals		1p36.12	EIF4G3	EIF4G3			ENSG00000075151			rs2100382-A	rs2100382	0	2100382	intron_variant	0	0.446063	3e-09	8.52288		0.0131485	[0.0088-0.0175] unit increase	Affymetrix [93095623] (imputed)	N	Blood Markers (non-Iron)
1	rs6661993	1	21146422	rs2100382	2019-02-08	30595370	Kichaev G	2018-12-27	Am J Hum Genet	www.ncbi.nlm.nih.gov/pubmed/30595370	Leveraging Polygenic Functional Enrichment to Improve GWAS Power.	Eosinophil counts	approximately 440,000 European ancestry individuals		1p36.12		EIF4G3			ENSG00000075151			rs2100382-?	rs2100382	0	2100382	intron_variant	0	NR	2e-07	6.69897				NR [~ 8900000] (imputed)	N	Blood Markers (non-Iron)
1	rs374607024	1	21152384	rs4654873	2019-05-21	30595370	Kichaev G	2018-12-27	Am J Hum Genet	www.ncbi.nlm.nih.gov/pubmed/30595370	Leveraging Polygenic Functional Enrichment to Improve GWAS Power.	Height	approximately 458,000 European ancestry individuals		1p36.12		EIF4G3			ENSG00000075151			rs4654873-?	rs4654873	0	4654873	intron_variant	0	NR	8e-10	9.09691				NR [~ 8900000] (imputed)	N	Height
1	rs374607024	1	21156667	rs4654874	2019-03-18	30643256	Baselmans BML	2019-01-14	Nat Genet	www.ncbi.nlm.nih.gov/pubmed/30643256	Multivariate genome-wide analyses of the well-being spectrum.	Well-being spectrum (multivariate analysis)	2,083,151 European ancestry individuals	287,239 European ancestry individuals	1p36.12	NR	EIF4G3			ENSG00000075151			rs4654874-G	rs4654874	0	4654874	intron_variant	0	0.562395592345443	1e-10	10		0.00595871	[0.0041-0.0078] unit increase	NR [NR]	N	Other
1	rs374607024	1	21163921	rs3767240	2019-02-08	30595370	Kichaev G	2018-12-27	Am J Hum Genet	www.ncbi.nlm.nih.gov/pubmed/30595370	Leveraging Polygenic Functional Enrichment to Improve GWAS Power.	Morning person	approximately 410,000 European ancestry individuals		1p36.12		EIF4G3			ENSG00000075151			rs3767240-?	rs3767240	0	3767240	intron_variant	0	NR	1e-11	11				NR [~ 8900000] (imputed)	N	Chronotype
1	rs6661993	1	21170811	rs12042978	2020-09-21	32888493	Chen MH	2020-09-01	Cell	www.ncbi.nlm.nih.gov/pubmed/32888493	Trans-ethnic and Ancestry-Specific Blood-Cell Genetics in 746,667 Individuals from 5 Global Populations.	Eosinophil counts	474,237 European ancestry individuals		1p36.12	NR	EIF4G3			ENSG00000075151			rs12042978-C	rs12042978	0	12042978	intron_variant	0	0.447279	1e-10	10		0.01283	[0.0089-0.0168] SD unit increase	Affymetrix, Illumina [50000174] (imputed)	N	Blood Markers (non-Iron)
1	rs6661993	1	21191430	rs3816455	2020-09-18	32888494	Vuckovic D	2020-09-01	Cell	www.ncbi.nlm.nih.gov/pubmed/32888494	The Polygenic and Monogenic Basis of Blood Traits and Diseases.	Eosinophil counts	408,112 British individuals		1p36.12	EIF4G3	EIF4G3			ENSG00000075151			rs3816455-G	rs3816455	0	3816455	intron_variant	0	0.448623	2e-10	9.69897		0.0142152	[0.0098-0.0186] unit increase	Affymetrix [93095623] (imputed)	N	Blood Markers (non-Iron)
1	rs374607024	1	21199764	rs10737452	2019-03-18	30643256	Baselmans BML	2019-01-14	Nat Genet	www.ncbi.nlm.nih.gov/pubmed/30643256	Multivariate genome-wide analyses of the well-being spectrum.	Life satisfaction	80,852 European ancestry individuals		1p36.12	NR	EIF4G3			ENSG00000075151			rs10737452-T	rs10737452	0	10737452	intron_variant	0	0.625242547775602	2e-08	7.69897		0.00764632	[0.005-0.0103] unit increase	NR [NR]	N	Personality/Affect
1	rs374607024	1	21201325	rs10916892	2019-04-12	30696823	Jones SE	2019-01-29	Nat Commun	www.ncbi.nlm.nih.gov/pubmed/30696823	Genome-wide association analyses of chronotype in 697,828 individuals provides insights into circadian rhythms.	Morning person	252,287 European ancestry cases, 150,908 European ancestry controls	120,478 European ancestry cases, 127,622 European ancestry controls	1p36.12	EIF4G3	EIF4G3			ENSG00000075151			rs10916892-C	rs10916892	0	10916892	intron_variant	0	0.37970000000000004	5e-19	18.301		1.03359		Affymetrix [11880941] (imputed)	N	Chronotype
1	rs374607024	1	21201325	rs10916892	2019-04-15	30696823	Jones SE	2019-01-29	Nat Commun	www.ncbi.nlm.nih.gov/pubmed/30696823	Genome-wide association analyses of chronotype in 697,828 individuals provides insights into circadian rhythms.	Chronotype	449,734 European ancestry individuals	248,098 European ancestry individuals	1p36.12	EIF4G3	EIF4G3			ENSG00000075151			rs10916892-C	rs10916892	0	10916892	intron_variant	0	0.37970000000000004	5e-19	18.301		1.0351		Affymetrix [11880941] (imputed)	N	Other
1	rs374607024	1	21220701	rs17410008	2019-02-08	30595370	Kichaev G	2018-12-27	Am J Hum Genet	www.ncbi.nlm.nih.gov/pubmed/30595370	Leveraging Polygenic Functional Enrichment to Improve GWAS Power.	Red blood cell count	approximately 445,000 European ancestry individuals		1p36.12		EIF4G3			ENSG00000075151			rs17410008-?	rs17410008	0	17410008	intron_variant	0	NR	6e-14	13.2218				NR [~ 8900000] (imputed)	N	Iron/Red Blood Cells
1	rs374607024	1	21227338	rs3767247	2019-03-18	30643256	Baselmans BML	2019-01-14	Nat Genet	www.ncbi.nlm.nih.gov/pubmed/30643256	Multivariate genome-wide analyses of the well-being spectrum.	Depressive symptoms	1,067,913 European ancestry individuals	228,033 European ancestry individuals	1p36.12	NR	EIF4G3			ENSG00000075151			rs3767247-C	rs3767247	0	3767247	intron_variant	0	0.374206753204345	4e-10	9.39794		0.00610656	[0.0042-0.008] unit decrease	NR [NR]	N	Psychopathology
1	rs374607024	1	21227338	rs3767247	2019-03-18	30643256	Baselmans BML	2019-01-14	Nat Genet	www.ncbi.nlm.nih.gov/pubmed/30643256	Multivariate genome-wide analyses of the well-being spectrum.	Neuroticism	523,783 European ancestry individuals	59,206 European ancestry individuals	1p36.12	NR	EIF4G3			ENSG00000075151			rs3767247-C	rs3767247	0	3767247	intron_variant	0	0.374206753204345	3e-10	9.52288		0.00959426	[0.0066-0.0126] unit decrease	NR [NR]	N	Psychopathology
1	rs374607024	1	21227338	rs3767247	2019-03-18	30643256	Baselmans BML	2019-01-14	Nat Genet	www.ncbi.nlm.nih.gov/pubmed/30643256	Multivariate genome-wide analyses of the well-being spectrum.	Positive affect	410,603 European ancestry individuals		1p36.12	NR	EIF4G3			ENSG00000075151			rs3767247-C	rs3767247	0	3767247	intron_variant	0	0.374206753204345	2e-09	8.69897		0.00741063	[0.005-0.0098] unit decrease	NR [NR]	N	Personality/Affect
1	rs374607024	1	21229538	rs57351360	2019-02-08	30595370	Kichaev G	2018-12-27	Am J Hum Genet	www.ncbi.nlm.nih.gov/pubmed/30595370	Leveraging Polygenic Functional Enrichment to Improve GWAS Power.	Neuroticism	approximately 372,000 European ancestry individuals		1p36.12		EIF4G3			ENSG00000075151			rs57351360-?	rs57351360	0	57351360	intron_variant	0	NR	2e-07	6.69897				NR [~ 8900000] (imputed)	N	Psychopathology
1	rs374607024	1	21258204	rs61781106	2020-09-21	32888493	Chen MH	2020-09-01	Cell	www.ncbi.nlm.nih.gov/pubmed/32888493	Trans-ethnic and Ancestry-Specific Blood-Cell Genetics in 746,667 Individuals from 5 Global Populations.	Red blood cell count	545,203 European ancestry individuals		1p36.12	NR	EIF4G3			ENSG00000075151			rs61781106-A	rs61781106	0	61781106	intron_variant	0	0.375763	1e-19	19		0.017307	[0.014-0.021] SD unit decrease	Affymetrix, Illumina [50628390] (imputed)	N	Iron/Red Blood Cells
1	rs374607024	1	21276854	rs3767248	2020-09-21	32888493	Chen MH	2020-09-01	Cell	www.ncbi.nlm.nih.gov/pubmed/32888493	Trans-ethnic and Ancestry-Specific Blood-Cell Genetics in 746,667 Individuals from 5 Global Populations.	Red blood cell count	727,624 African American or Afro-Caribbean, African ancestry, European ancestry, East Asian ancestry, Hispanic or Latin American and South Asian ancestry individuals		1p36.12	NR	EIF4G3			ENSG00000075151			rs3767248-G	rs3767248	0	3767248	intron_variant	0	0.385074	5e-18	17.301				Affymetrix, Illumina [24332387] (imputed)	N	Iron/Red Blood Cells
1	rs374607024	1	21302774	rs6680486	2019-04-12	30696823	Jones SE	2019-01-29	Nat Commun	www.ncbi.nlm.nih.gov/pubmed/30696823	Genome-wide association analyses of chronotype in 697,828 individuals provides insights into circadian rhythms.	Morning person	252,287 European ancestry cases, 150,908 European ancestry controls	120,478 European ancestry cases, 127,622 European ancestry controls	1p36.12	EIF4G3	EIF4G3			ENSG00000075151			rs6680486-C	rs6680486	0	6680486	intron_variant	0	0.40049999999999997	1e-17	17		1.03135		Affymetrix [11880941] (imputed)	N	Chronotype
1	rs374607024	1	21324491	rs2874367	2018-12-05	30289880	Qi G	2018-10-05	PLoS Genet	www.ncbi.nlm.nih.gov/pubmed/30289880	Heritability informed power optimization (HIPO) leads to enhanced detection of genetic associations across multiple traits.	Social science traits (pleiotropy) (HIPO component 1)	up to 630,791 European ancestry individuals		1p36.12	EIF4G3	EIF4G3			ENSG00000075151			rs2874367-?	rs2874367	0	2874367	intron_variant	0	NR	1e-08	8				NR [2100000]	N	Other
1	rs374607024	1	21361176	rs6426658	2019-03-18	30643258	Karlsson Linner R	2019-01-14	Nat Genet	www.ncbi.nlm.nih.gov/pubmed/30643258	Genome-wide association analyses of risk tolerance and risky behaviors in over 1 million individuals identify hundreds of loci and shared genetic influences.	General risk tolerance (MTAG)	975,353 European ancestry individuals		1p36.12	EIF4G3	EIF4G3			ENSG00000075151			rs6426658-A	rs6426658	0	6426658	intron_variant	0	0.402	1e-15	15		0.0097	[0.0073-0.0121] unit increase	Affymetrix, Illumina [5869552] (imputed)	N	Personality/Affect
1	rs374607024	1	21410231	rs4654899	2015-06-18	25335168	Hashimoto R	2014-10-21	Transl Psychiatry	www.ncbi.nlm.nih.gov/pubmed/25335168	Common variants at 1p36 are associated with superior frontal gyrus volume.	Superior frontal gyrus grey matter volume	158 Japanese ancestry schizophrenia cases, 378 Japanese ancestry healthy controls		1p36.12	EIF4G3	EIF4G3			ENSG00000075151			rs4654899-A	rs4654899	0	4654899	intron_variant	0	0.33	8e-09	8.09691	(Right superior frontal gyrus)	969.5	[NR] unit decrease	Affymetrix [517946]	N	Brain/Cognition
1	rs374607024	1	21410231	rs4654899	2015-06-18	25335168	Hashimoto R	2014-10-21	Transl Psychiatry	www.ncbi.nlm.nih.gov/pubmed/25335168	Common variants at 1p36 are associated with superior frontal gyrus volume.	Superior frontal gyrus grey matter volume	158 Japanese ancestry schizophrenia cases, 378 Japanese ancestry healthy controls		1p36.12	EIF4G3	EIF4G3			ENSG00000075151			rs4654899-A	rs4654899	0	4654899	intron_variant	0	0.33	2e-06	5.69897	(Left superior frontal gyrus)	787	[NR] unit decrease	Affymetrix [517946]	N	Brain/Cognition
1	rs374607024	1	21416181	rs957163	2019-04-12	30696823	Jones SE	2019-01-29	Nat Commun	www.ncbi.nlm.nih.gov/pubmed/30696823	Genome-wide association analyses of chronotype in 697,828 individuals provides insights into circadian rhythms.	Morning person	252,287 European ancestry cases, 150,908 European ancestry controls	120,478 European ancestry cases, 127,622 European ancestry controls	1p36.12	EIF4G3	EIF4G3			ENSG00000075151			rs957163-T	rs957163	0	957163	intron_variant	0	0.3999	9e-18	17.0458		1.0316		Affymetrix [11880941] (imputed)	N	Chronotype
1	rs374607024	1	21420617	rs11807193	2020-09-18	32888494	Vuckovic D	2020-09-01	Cell	www.ncbi.nlm.nih.gov/pubmed/32888494	The Polygenic and Monogenic Basis of Blood Traits and Diseases.	Red blood cell count	408,112 British individuals		1p36.12	EIF4G3	EIF4G3			ENSG00000075151			rs11807193-A	rs11807193	0	11807193	intron_variant	0	0.390205	2e-14	13.699		0.0176388	[0.013-0.022] unit decrease	Affymetrix [93095623] (imputed)	N	Iron/Red Blood Cells
1	rs374607024	1	21434533	rs7537072	2020-03-23	31900758	Han X	2020-01-03	Eur J Epidemiol	www.ncbi.nlm.nih.gov/pubmed/31900758	Using Mendelian randomization to evaluate the causal relationship between serum C-reactive protein levels and age-related macular degeneration.	C-reactive protein levels	418,642 British ancestry individuals		1p36.12	NR	EIF4G3			ENSG00000075151			rs7537072-T	rs7537072	0	7537072	intron_variant	0	0.582962	2e-10	9.69897		0.0126313	[0.0088-0.0165] unit increase	NR [NR]	N	Blood Markers (non-Iron)
1	rs374607024	1	21455559	rs7556221	2019-02-08	30595370	Kichaev G	2018-12-27	Am J Hum Genet	www.ncbi.nlm.nih.gov/pubmed/30595370	Leveraging Polygenic Functional Enrichment to Improve GWAS Power.	Mean corpuscular hemoglobin	approximately 443,000 European ancestry individuals		1p36.12		EIF4G3			ENSG00000075151			rs7556221-?	rs7556221	0	7556221	intron_variant	0	NR	2e-13	12.699				NR [~ 8900000] (imputed)	N	Iron/Red Blood Cells
1	rs374607024	1	21505931	rs9426736	2020-09-21	32888493	Chen MH	2020-09-01	Cell	www.ncbi.nlm.nih.gov/pubmed/32888493	Trans-ethnic and Ancestry-Specific Blood-Cell Genetics in 746,667 Individuals from 5 Global Populations.	Mean corpuscular hemoglobin	486,823 European ancestry individuals		1p36.12	NR	EIF4G3 - ECE1	ENSG00000075151	ENSG00000117298		2550	37809	rs9426736-G	rs9426736	0	9426736	intergenic_variant	1	0.462578	4e-16	15.3979		0.015712	[0.012-0.019] SD unit increase	Affymetrix, Illumina [50266654] (imputed)	N	Iron/Red Blood Cells
1	rs6661993	1	21506276	rs12097415	2020-09-18	32888494	Vuckovic D	2020-09-01	Cell	www.ncbi.nlm.nih.gov/pubmed/32888494	The Polygenic and Monogenic Basis of Blood Traits and Diseases.	Basophil count	408,112 British individuals		1p36.12	EIF4G3, AL031005.1	EIF4G3 - ECE1	ENSG00000075151	ENSG00000117298		2895	37464	rs12097415-A	rs12097415	0	12097415	intergenic_variant	1	0.54711	7e-20	19.1549		0.0204444	[0.016-0.025] unit decrease	Affymetrix [93095623] (imputed)	N	Blood Markers (non-Iron)
1	rs6661993	1	21506276	rs12097415	2020-09-23	32888494	Vuckovic D	2020-09-01	Cell	www.ncbi.nlm.nih.gov/pubmed/32888494	The Polygenic and Monogenic Basis of Blood Traits and Diseases.	Basophil percentage of white cells	408,112 British individuals		1p36.12	EIF4G3, AL031005.1	EIF4G3 - ECE1	ENSG00000075151	ENSG00000117298		2895	37464	rs12097415-A	rs12097415	0	12097415	intergenic_variant	1	0.547092	2e-18	17.699		0.0195986	[0.015-0.024] unit decrease	Affymetrix [93095623] (imputed)	N	Blood Markers (non-Iron)
1	rs6661993	1	21506276	rs12097415	2020-09-21	32888493	Chen MH	2020-09-01	Cell	www.ncbi.nlm.nih.gov/pubmed/32888493	Trans-ethnic and Ancestry-Specific Blood-Cell Genetics in 746,667 Individuals from 5 Global Populations.	Red cell distribution width	563,352 African American or Afro-Caribbean, African ancestry, European ancestry, East Asian ancestry, Hispanic or Latin American and South Asian ancestry individuals		1p36.12	NR	EIF4G3 - ECE1	ENSG00000075151	ENSG00000117298		2895	37464	rs12097415-A	rs12097415	0	12097415	intergenic_variant	1	0.551406	2e-10	9.69897				Affymetrix, Illumina [22063850] (imputed)	N	Iron/Red Blood Cells
1	rs6661993	1	21506930	rs4060971	2020-09-21	32888493	Chen MH	2020-09-01	Cell	www.ncbi.nlm.nih.gov/pubmed/32888493	Trans-ethnic and Ancestry-Specific Blood-Cell Genetics in 746,667 Individuals from 5 Global Populations.	Basophil count	577,663 African American or Afro-Caribbean, African ancestry, European ancestry, East Asian ancestry, Hispanic or Latin American and South Asian ancestry individuals		1p36.12	NR	EIF4G3 - ECE1	ENSG00000075151	ENSG00000117298		3549	36810	rs4060971-T	rs4060971	0	4060971	intergenic_variant	1	0.551113	9e-21	20.0458				Affymetrix, Illumina [19905671] (imputed)	N	Blood Markers (non-Iron)
1	rs6661993	1	21506930	rs4060971	2020-09-21	32888493	Chen MH	2020-09-01	Cell	www.ncbi.nlm.nih.gov/pubmed/32888493	Trans-ethnic and Ancestry-Specific Blood-Cell Genetics in 746,667 Individuals from 5 Global Populations.	Basophil count	474,001 European ancestry individuals		1p36.12	NR	EIF4G3 - ECE1	ENSG00000075151	ENSG00000117298		3549	36810	rs4060971-T	rs4060971	0	4060971	intergenic_variant	1	0.551092	2e-23	22.699		0.02066	[0.017-0.025] SD unit decrease	Affymetrix, Illumina [50036608] (imputed)	N	Blood Markers (non-Iron)
1	rs6661993	1	21509642	rs4654906	2020-02-05	31666681	Zhao B	2019-10-30	Mol Psychiatry	www.ncbi.nlm.nih.gov/pubmed/31666681	Large-scale GWAS reveals genetic architecture of brain white matter microstructure and genetic overlap with cognitive and mental health traits (n = 17,706).	White matter microstructure (axial diusivities)	17,706 European ancestry individuals		1p36.12	NR	EIF4G3 - ECE1	ENSG00000075151	ENSG00000117298		6261	34098	rs4654906-?	rs4654906	0	4654906	regulatory_region_variant	1		4e-08	7.39794	(Posterior limb of internal capsule)			NR [8955960] (imputed)	N	Brain/Cognition
1	rs6661993	1	21520449	rs9426660	2020-09-21	32888493	Chen MH	2020-09-01	Cell	www.ncbi.nlm.nih.gov/pubmed/32888493	Trans-ethnic and Ancestry-Specific Blood-Cell Genetics in 746,667 Individuals from 5 Global Populations.	Eosinophil counts	583,850 African American or Afro-Caribbean, African ancestry, European ancestry, East Asian ancestry, Hispanic or Latin American and South Asian ancestry individuals		1p36.12	NR	EIF4G3 - ECE1	ENSG00000075151	ENSG00000117298		17068	23291	rs9426660-G	rs9426660	0	9426660	intergenic_variant	1	0.55101	1e-10	10				Affymetrix, Illumina [19872809] (imputed)	N	Blood Markers (non-Iron)
1	rs374607024	1	21528835	rs10916951	2019-03-18	30643256	Baselmans BML	2019-01-14	Nat Genet	www.ncbi.nlm.nih.gov/pubmed/30643256	Multivariate genome-wide analyses of the well-being spectrum.	Life satisfaction	80,852 European ancestry individuals		1p36.12	NR	EIF4G3 - ECE1	ENSG00000075151	ENSG00000117298		25454	14905	rs10916951-T	rs10916951	0	10916951	intergenic_variant	1	0.39345231723779	3e-08	7.52288		0.00739421	[0.0048-0.01] unit decrease	NR [NR]	N	Personality/Affect
1	rs374607024	1	21528835	rs10916951	2019-03-18	30643256	Baselmans BML	2019-01-14	Nat Genet	www.ncbi.nlm.nih.gov/pubmed/30643256	Multivariate genome-wide analyses of the well-being spectrum.	Positive affect	410,603 European ancestry individuals		1p36.12	NR	EIF4G3 - ECE1	ENSG00000075151	ENSG00000117298		25454	14905	rs10916951-T	rs10916951	0	10916951	intergenic_variant	1	0.39345231723779	1e-08	8		0.00696688	[0.0046-0.0094] unit decrease	NR [NR]	N	Personality/Affect
1	rs374607024	1	21534237	rs12131134	2019-03-18	30643256	Baselmans BML	2019-01-14	Nat Genet	www.ncbi.nlm.nih.gov/pubmed/30643256	Multivariate genome-wide analyses of the well-being spectrum.	Depressive symptoms	1,067,913 European ancestry individuals	228,033 European ancestry individuals	1p36.12	NR	EIF4G3 - ECE1	ENSG00000075151	ENSG00000117298		30856	9503	rs12131134-T	rs12131134	0	12131134	intergenic_variant	1	0.439430231644642	2e-09	8.69897		0.00570421	[0.0038-0.0076] unit decrease	NR [NR]	N	Psychopathology
1	rs374607024	1	21534237	rs12131134	2019-03-18	30643256	Baselmans BML	2019-01-14	Nat Genet	www.ncbi.nlm.nih.gov/pubmed/30643256	Multivariate genome-wide analyses of the well-being spectrum.	Neuroticism	523,783 European ancestry individuals	59,206 European ancestry individuals	1p36.12	NR	EIF4G3 - ECE1	ENSG00000075151	ENSG00000117298		30856	9503	rs12131134-T	rs12131134	0	12131134	intergenic_variant	1	0.439430231644642	2e-09	8.69897		0.00895876	[0.0061-0.0119] unit decrease	NR [NR]	N	Psychopathology
1	rs374607024	1	21535330	rs12752290	2019-06-25	30804565	Jansen PR	2019-02-25	Nat Genet	www.ncbi.nlm.nih.gov/pubmed/30804565	Genome-wide analysis of insomnia in 1,331,010 individuals identifies new risk loci and functional pathways.	Ease of getting up in the morning	385,949 European ancestry individuals		1p36.12	NR	EIF4G3 - ECE1	ENSG00000075151	ENSG00000117298		31949	8410	rs12752290-C	rs12752290	0	12752290	intergenic_variant	1	0.4421	1e-12	12		0.0124	[0.0091-0.0157] unit increase	Affymetrix, Illumina [10862568] (imputed)	N	Chronotype
1	rs374607024	1	21535330	rs12752290	2019-04-12	30696823	Jones SE	2019-01-29	Nat Commun	www.ncbi.nlm.nih.gov/pubmed/30696823	Genome-wide association analyses of chronotype in 697,828 individuals provides insights into circadian rhythms.	Morning person	252,287 European ancestry cases, 150,908 European ancestry controls	120,478 European ancestry cases, 127,622 European ancestry controls	1p36.12	EIF4G3, ECE1	EIF4G3 - ECE1	ENSG00000075151	ENSG00000117298		31949	8410	rs12752290-C	rs12752290	0	12752290	intergenic_variant	1	0.4444	3e-18	17.5229		1.03114		Affymetrix [11880941] (imputed)	N	Chronotype
2	rs839763	1	43760236	rs7549876	2019-02-08	30595370	Kichaev G	2018-12-27	Am J Hum Genet	www.ncbi.nlm.nih.gov/pubmed/30595370	Leveraging Polygenic Functional Enrichment to Improve GWAS Power.	White blood cell count	approximately 444,000 European ancestry individuals		1p34.2		C1orf210 - TIE1	ENSG00000253313	ENSG00000066056		8948	6417	rs7549876-?	rs7549876	0	7549876	intergenic_variant	1	NR	6e-09	8.22185				NR [~ 8900000] (imputed)	N	Blood Markers (non-Iron)
2	rs839763	1	43761651	rs4660253	2020-09-18	32888494	Vuckovic D	2020-09-01	Cell	www.ncbi.nlm.nih.gov/pubmed/32888494	The Polygenic and Monogenic Basis of Blood Traits and Diseases.	Hemoglobin	408,112 British individuals		1p34.2		C1orf210 - TIE1	ENSG00000253313	ENSG00000066056		10363	5002	rs4660253-T	rs4660253	0	4660253	intergenic_variant	1	0.617593	1e-17	17		0.0197719	[0.015-0.024] unit decrease	Affymetrix [93095623] (imputed)	N	Iron/Red Blood Cells
2	rs839763	1	43761651	rs4660253	2020-09-21	32888493	Chen MH	2020-09-01	Cell	www.ncbi.nlm.nih.gov/pubmed/32888493	Trans-ethnic and Ancestry-Specific Blood-Cell Genetics in 746,667 Individuals from 5 Global Populations.	Hematocrit	562,259 European ancestry individuals		1p34.2	NR	C1orf210 - TIE1	ENSG00000253313	ENSG00000066056		10363	5002	rs4660253-T	rs4660253	0	4660253	intergenic_variant	1	0.617445	4e-17	16.3979		0.016408	[0.013-0.02] SD unit decrease	Affymetrix, Illumina [50640577] (imputed)	N	Iron/Red Blood Cells
2	rs839763	1	43761651	rs4660253	2020-09-21	32888493	Chen MH	2020-09-01	Cell	www.ncbi.nlm.nih.gov/pubmed/32888493	Trans-ethnic and Ancestry-Specific Blood-Cell Genetics in 746,667 Individuals from 5 Global Populations.	Hematocrit	737,823 African American or Afro-Caribbean, African ancestry, European ancestry, East Asian ancestry, Hispanic or Latin American and South Asian ancestry individuals		1p34.2	NR	C1orf210 - TIE1	ENSG00000253313	ENSG00000066056		10363	5002	rs4660253-T	rs4660253	0	4660253	intergenic_variant	1	0.648248	8e-15	14.0969				Affymetrix, Illumina [24558453] (imputed)	N	Iron/Red Blood Cells
2	rs839763	1	43761651	rs4660253	2020-09-21	32888493	Chen MH	2020-09-01	Cell	www.ncbi.nlm.nih.gov/pubmed/32888493	Trans-ethnic and Ancestry-Specific Blood-Cell Genetics in 746,667 Individuals from 5 Global Populations.	Hemoglobin concentration	746,431 African American or Afro-Caribbean, African ancestry, European ancestry, East Asian ancestry, Hispanic or Latin American and South Asian ancestry individuals		1p34.2	NR	C1orf210 - TIE1	ENSG00000253313	ENSG00000066056		10363	5002	rs4660253-T	rs4660253	0	4660253	intergenic_variant	1	0.649735	2e-19	18.699				Affymetrix, Illumina [24653286] (imputed)	N	Iron/Red Blood Cells
2	rs839763	1	43761651	rs4660253	2020-09-21	32888493	Chen MH	2020-09-01	Cell	www.ncbi.nlm.nih.gov/pubmed/32888493	Trans-ethnic and Ancestry-Specific Blood-Cell Genetics in 746,667 Individuals from 5 Global Populations.	Hemoglobin concentration	563,946 European ancestry individuals		1p34.2	NR	C1orf210 - TIE1	ENSG00000253313	ENSG00000066056		10363	5002	rs4660253-T	rs4660253	0	4660253	intergenic_variant	1	0.617493	2e-21	20.699		0.018513	[0.015-0.022] SD unit decrease	Affymetrix, Illumina [50638016] (imputed)	N	Iron/Red Blood Cells
2	rs839763	1	43761651	rs4660253	2020-09-18	32888494	Vuckovic D	2020-09-01	Cell	www.ncbi.nlm.nih.gov/pubmed/32888494	The Polygenic and Monogenic Basis of Blood Traits and Diseases.	Hematocrit	408,112 British individuals		1p34.2		C1orf210 - TIE1	ENSG00000253313	ENSG00000066056		10363	5002	rs4660253-T	rs4660253	0	4660253	intergenic_variant	1	0.617588	2e-15	14.699		0.0183425	[0.014-0.023] unit decrease	Affymetrix [93095623] (imputed)	N	Iron/Red Blood Cells
2	rs839763	1	43764084	rs3120047	2020-01-28	31676860	Zhao B	2019-11-01	Nat Genet	www.ncbi.nlm.nih.gov/pubmed/31676860	Genome-wide association analysis of 19,629 individuals identifies variants influencing regional brain volumes and refines their genetic co-architecture with cognitive and mental health traits.	Brain region volumes	19,629 British ancestry individuals		1p34.2	NR	C1orf210 - TIE1	ENSG00000253313	ENSG00000066056		12796	2569	rs3120047-?	rs3120047	0	3120047	intergenic_variant	1	NR	1e-08	8	(right pallidum)			NR [9227495] (imputed)	N	Brain/Cognition
2	rs839763	1	43764084	rs3120047	2020-06-17	32327693	Oskarsson GR	2020-04-23	Commun Biol	www.ncbi.nlm.nih.gov/pubmed/32327693	Predicted loss and gain of function mutations in ACO1 are associated with erythropoiesis.	Hemoglobin levels	684,122 European ancestry individuals		1p34.2	TIE1	C1orf210 - TIE1	ENSG00000253313	ENSG00000066056		12796	2569	rs3120047-G	rs3120047	0	3120047	intergenic_variant	1		1e-10	10		0.014	[NR] unit increase	Affymetrix, Illumina [43000000] (imputed)	N	Iron/Red Blood Cells
2	rs839763	1	43764165	rs3120124	2020-01-28	31676860	Zhao B	2019-11-01	Nat Genet	www.ncbi.nlm.nih.gov/pubmed/31676860	Genome-wide association analysis of 19,629 individuals identifies variants influencing regional brain volumes and refines their genetic co-architecture with cognitive and mental health traits.	Brain region volumes	19,629 British ancestry individuals		1p34.2	NR	C1orf210 - TIE1	ENSG00000253313	ENSG00000066056		12877	2488	rs3120124-?	rs3120124	0	3120124	intergenic_variant	1	NR	5e-11	10.301	(left pallidum)			NR [9227495] (imputed)	N	Brain/Cognition
2	rs839763	1	43765089	rs1209384	2018-11-16	30072576	Emilsson V	2018-08-02	Science	www.ncbi.nlm.nih.gov/pubmed/30072576	Co-regulatory networks of human serum proteins link genetics to disease.	Blood protein levels	3,200 European ancestry individuals		1p34.2	TIE1	C1orf210 - TIE1	ENSG00000253313	ENSG00000066056		13801	1564	rs1209384-G	rs1209384	0	1209384	intergenic_variant	1	0.594375	5e-16	15.301	(TIE1, 2844_53_2)	0.200107	[0.15-0.25] unit increase	Illumina [> 1000000] (imputed)	N	Blood Markers (non-Iron)
2	rs839763	1	43773033	rs2275180	2018-07-05	29875488	Sun BB	2018-06-06	Nature	www.ncbi.nlm.nih.gov/pubmed/29875488	Genomic atlas of the human plasma proteome.	Blood protein levels	3,301 European ancestry individuals		1p34.2	TIE1	TIE1			ENSG00000066056			rs2275180-G	rs2275180	0	2275180	intron_variant	0	0.623	5e-24	23.301	(Tyrosine-protein kinase receptor Tie-1, soluble, TIE1.2844.53.2)	0.25	[0.19-0.31] unit increase	Affymetrix [10572788] (imputed)	N	Blood Markers (non-Iron)
2	rs839763	1	43816532	rs839996	2020-10-23	32665545	van der Meer D	2020-07-14	Nat Commun	www.ncbi.nlm.nih.gov/pubmed/32665545	Understanding the genetic determinants of the brain with MOSTest.	Brain morphology (MOSTest)	26,502 European ancestry individuals		1p34.2	C1orf210, TIE1, MPL, CDC20, ELOVL1, MED8, SZT2, HYI	MPL			ENSG00000117400			rs839996-?	rs839996	0	839996	intron_variant	0		1e-11	11				NR [7428630] (imputed)	N	Brain/Cognition
2	rs839763	1	43836928	rs652941	2021-06-29	33462484	Sinnott-Armstrong N	2021-01-18	Nat Genet	www.ncbi.nlm.nih.gov/pubmed/33462484	Genetics of 35 blood and urine biomarkers in the UK Biobank.	Insulin-like growth factor 1 levels	340,567 European ancestry individuals, 5,974 African ancestry individuals, 7,283 South Asian ancestry individuals		1p34.2	NR	ELOVL1 - MED8	ENSG00000066322	ENSG00000159479		3183	12660	rs652941-C	rs652941	0	652941	intergenic_variant	1	NR	4e-11	10.3979		0.0163	[0.011-0.021] unit increase	Affymetrix [9000000] (imputed)	N	Blood Markers (non-Iron)
2	rs839763	1	43856410	rs839755	2018-11-29	30224653	Evangelou E	2018-09-17	Nat Genet	www.ncbi.nlm.nih.gov/pubmed/30224653	Genetic analysis of over 1 million people identifies 535 new loci associated with blood pressure traits.	Systolic blood pressure	757,601 European ancestry individuals	249,262 European ancestry individuals	1p34.2	SZT2	SZT2			ENSG00000198198			rs839755-A	rs839755	0	839755	intron_variant	0	0.6191	1e-19	19		0.2274	[0.18-0.28] mmHg decrease	Affymetrix, Illumina [~ 7100000] (imputed)	N	Blood Pressure
2	rs839763	1	43862158	rs839758	2020-01-28	31676860	Zhao B	2019-11-01	Nat Genet	www.ncbi.nlm.nih.gov/pubmed/31676860	Genome-wide association analysis of 19,629 individuals identifies variants influencing regional brain volumes and refines their genetic co-architecture with cognitive and mental health traits.	Brain region volumes	19,629 British ancestry individuals		1p34.2	NR	SZT2			ENSG00000198198			rs839758-?	rs839758	0	839758	intron_variant	0	NR	4e-08	7.39794	(right pallidum)			NR [9227495] (imputed)	N	Brain/Cognition
2	rs839763	1	43863857	rs839761	2020-01-28	31676860	Zhao B	2019-11-01	Nat Genet	www.ncbi.nlm.nih.gov/pubmed/31676860	Genome-wide association analysis of 19,629 individuals identifies variants influencing regional brain volumes and refines their genetic co-architecture with cognitive and mental health traits.	Brain region volumes	19,629 British ancestry individuals		1p34.2	NR	SZT2			ENSG00000198198			rs839761-?	rs839761	0	839761	intron_variant	0	NR	5e-09	8.30103	(left pallidum)			NR [9227495] (imputed)	N	Brain/Cognition
2	rs839763	1	43886494	rs2782643	2020-06-17	32327693	Oskarsson GR	2020-04-23	Commun Biol	www.ncbi.nlm.nih.gov/pubmed/32327693	Predicted loss and gain of function mutations in ACO1 are associated with erythropoiesis.	Hemoglobin levels	684,122 European ancestry individuals		1p34.2	SZT2	SZT2			ENSG00000198198			rs2782643-T	rs2782643	0	2782643	missense_variant	0		2e-11	10.699		0.015	[NR] unit increase	Affymetrix, Illumina [43000000] (imputed)	N	Iron/Red Blood Cells
2	rs839763	1	43917409	rs2251804	2020-09-18	32888494	Vuckovic D	2020-09-01	Cell	www.ncbi.nlm.nih.gov/pubmed/32888494	The Polygenic and Monogenic Basis of Blood Traits and Diseases.	Monocyte count	408,112 British individuals		1p34.2	SZT2	SZT2, HYI			ENSG00000198198, ENSG00000178922			rs2251804-C	rs2251804	0	2251804	3_prime_UTR_variant	0	0.42489	6e-11	10.2218		0.0146211	[0.01-0.019] unit increase	Affymetrix [93095623] (imputed)	N	Blood Markers (non-Iron)
2	rs839763	1	43926305	rs2782652	2019-02-08	30595370	Kichaev G	2018-12-27	Am J Hum Genet	www.ncbi.nlm.nih.gov/pubmed/30595370	Leveraging Polygenic Functional Enrichment to Improve GWAS Power.	Systolic blood pressure	approximately 422,000 European ancestry individuals		1p34.2		HYI-AS1 - PTPRF	ENSG00000229348	ENSG00000142949		3639	64553	rs2782652-?	rs2782652	0	2782652	regulatory_region_variant	1	NR	7e-19	18.1549				NR [~ 8900000] (imputed)	N	Blood Pressure
2	rs839763	1	43930738	rs2842198	2021-07-27	33479212	Yao X	2021-01-21	Transl Psychiatry	www.ncbi.nlm.nih.gov/pubmed/33479212	Integrative analysis of genome-wide association studies identifies novel loci associated with neuropsychiatric disorders.	Attention deficit hyperactivity disorder (MTAG)	at least 19,099 European ancestry cases, at least 34,194 European ancestry controls	2,726 European ancestry cases, 16,299 European ancestry controls	1p34.2	NR	HYI-AS1 - PTPRF	ENSG00000229348	ENSG00000142949		8072	60120	rs2842198-A	rs2842198	0	2842198	intergenic_variant	1	0.3976	8e-09	8.09691		0.0719314	[0.047-0.096] unit decrease	NR [NR]	N	Other
2	rs839763	1	43930738	rs2842198	2020-02-11	31835028	Cross-Disorder Group of the Psychiatric Genomics Consortium	2019-12-01	Cell	www.ncbi.nlm.nih.gov/pubmed/31835028	Genomic Relationships, Novel Loci, and Pleiotropic Mechanisms across Eight Psychiatric Disorders.	Anorexia nervosa, attention-deficit/hyperactivity disorder, autism spectrum disorder, bipolar disorder, major depression, obsessive-compulsive disorder, schizophrenia, or Tourette syndrome (pleiotropy)	19,009 European ancestry ADHD cases, 3,495 European ancestry anorexia cases, 18,381 European ancestry autism cases, 20,352 European ancestry bipolar disorder cases, 130,664 European ancestry major depression cases, 2,688 European ancestry OCD cases, 33,640 European ancestry schizophrenia cases, 4,645 European ancestry Tourette's cases, 494,162 European ancestry controls		1p34.2	HYI, SZT2	HYI-AS1 - PTPRF	ENSG00000229348	ENSG00000142949		8072	60120	rs2842198-?	rs2842198	0	2842198	intergenic_variant	1		1e-08	8				NR [6786993] (imputed)	N	Psychopathology
3	rs10752613	1	153753725	rs10908474	2017-03-22	27798627	Barban N	2016-10-31	Nat Genet	www.ncbi.nlm.nih.gov/pubmed/27798627	Genome-wide analysis identifies 12 loci influencing human reproductive behavior.	Number of children ever born	225,230 European ancestry women, 103,909 European ancestry men		1q21.3	SLC27A3, GATAD2B	Y_RNA - Y_RNA	ENSG00000201314	ENSG00000201314		54896	4471	rs10908474-A	rs10908474	0	10908474	intergenic_variant	1	0.384	2e-08	7.69897		0.02	NR unit increase	NR [2400000] (imputed)	N	Other
3	rs10752613	1	153753725	rs10908474	2018-08-07	27798627	Barban N	2016-10-31	Nat Genet	www.ncbi.nlm.nih.gov/pubmed/27798627	Genome-wide analysis identifies 12 loci influencing human reproductive behavior.	Number of children ever born	225,230 European ancestry women		1q21.3	SLC27A3, GATAD2B	Y_RNA - Y_RNA	ENSG00000201314	ENSG00000201314		54896	4471	rs10908474-A	rs10908474	0	10908474	intergenic_variant	1	0.384	8e-06	5.09691		0.02	NR unit increase	NR [2400000] (imputed)	N	Other
3	rs6690619	1	153761750	rs9427220	2021-08-20	33693791	Park S	2021-03-09	J Nutr	www.ncbi.nlm.nih.gov/pubmed/33693791	Observational or Genetically Predicted Higher Vegetable Intake and Kidney Function Impairment: An Integrated Population-Scale Cross-Sectional Analysis and Mendelian Randomization Study.	Vegetable consumption	337,128 European ancestry individuals		1q21.3	INTS3	GATAD2B			ENSG00000143614			rs9427220-A	rs9427220	0	9427220	3_prime_UTR_variant	0	0.445	1e-09	9		0.011	[0.0071-0.0149] unit increase	NR [NR] (imputed)	N	Nutrition
3	rs6690619	1	153765399	rs6690619	2020-07-08	32066663	Niarchou M	2020-02-03	Transl Psychiatry	www.ncbi.nlm.nih.gov/pubmed/32066663	Genome-wide association study of dietary intake in the UK biobank study and its associations with schizophrenia and other traits.	Fruit consumption	335,576 European ancestry individuals		1q21.3	SLC27A3, GATAD2B, DENND4B, CRTC2, SLC39A1, CREB3L4, JTB, RAB13, RPS27, NUP210L	GATAD2B			ENSG00000143614			rs6690619-?	rs6690619	0	6690619	intron_variant	0	NR	3e-08	7.52288		0.0135468	[0.0088-0.0183] unit increase	Affymetrix [25921788] (imputed)	N	Nutrition
3	rs6690619	1	153765399	rs6690619	2020-07-08	32066663	Niarchou M	2020-02-03	Transl Psychiatry	www.ncbi.nlm.nih.gov/pubmed/32066663	Genome-wide association study of dietary intake in the UK biobank study and its associations with schizophrenia and other traits.	Fish- and plant-related diet	154,123 European ancestry men, 181,453 European ancestry women		1q21.3	SLC27A3, GATAD2B, DENND4B, CRTC2, SLC39A1, CREB3L4, JTB, RAB13, RPS27, NUP210L, TPM3, C1orf189, C1orf43, UBAP2L, HAX1	GATAD2B			ENSG00000143614			rs6690619-?	rs6690619	0	6690619	intron_variant	0	NR	6e-14	13.2218		0.0182667	[0.014-0.023] unit increase	Affymetrix [25921788] (imputed)	N	Other
3	rs6690619	1	153769400	rs9426935	2012-10-12	22903471	Hibar DP	2012-08-18	Brain Imaging Behav	www.ncbi.nlm.nih.gov/pubmed/22903471	Genome-wide association identifies genetic variants associated with lentiform nucleus volume in N = 1345 young and elderly subjects.	Lentiform nucleus volume	162 European ancestry Alzheimer's disease cases, 346 European ancestry mild cognitive impairment cases, 198 European ancestry controls, 639 European ancestry individuals from 364 families		1q21.3	LOC343052	GATAD2B			ENSG00000143614			rs9426935-C	rs9426935	0	9426935	intron_variant	0	0.49	5e-06	5.30103		96.63	[NR] unit decrease	Illumina [2380200] (imputed)	N	Brain/Cognition
3	rs10752613	1	153787279	rs113422987	2020-10-23	32665545	van der Meer D	2020-07-14	Nat Commun	www.ncbi.nlm.nih.gov/pubmed/32665545	Understanding the genetic determinants of the brain with MOSTest.	Subcortical volume (MOSTest)	26,502 European ancestry individuals		1q21.3	LACTBL1, C1orf234, KDM1A, LUZP1, HTR1D	GATAD2B			ENSG00000143614			rs113422987-?	rs113422987	0	113422987	intron_variant	0		1e-10	10				NR [7428630] (imputed)	N	Brain/Cognition
3	rs10752613	1	153797015	rs112780312	2019-02-06	30595370	Kichaev G	2018-12-27	Am J Hum Genet	www.ncbi.nlm.nih.gov/pubmed/30595370	Leveraging Polygenic Functional Enrichment to Improve GWAS Power.	Balding type 1	approximately 208,000 European ancestry individuals		1q21.3		GATAD2B			ENSG00000143614			rs112780312-?	rs112780312	0	112780312	intron_variant	0	NR	5e-09	8.30103				NR [~ 8900000] (imputed)	N	Baldness
3	rs10752613	1	153797015	rs112780312	2018-09-17	29844566	Davies G	2018-05-29	Nat Commun	www.ncbi.nlm.nih.gov/pubmed/29844566	Study of 300,486 individuals identifies 148 independent genetic loci influencing general cognitive function.	General cognitive ability	up to 300,486 European ancestry individuals		1q21.3	GATAD2B	GATAD2B			ENSG00000143614			rs112780312-A	rs112780312	0	112780312	intron_variant	0	NR	1e-08	8		5.736	z-score decrease	Affymetrix, Illumina [at least 2500000] (imputed)	N	Brain/Cognition
3	rs10752613	1	153797015	rs112780312	2018-09-12	29942086	Savage JE	2018-06-25	Nat Genet	www.ncbi.nlm.nih.gov/pubmed/29942086	Genome-wide association meta-analysis in 269,867 individuals identifies new genetic and functional links to intelligence.	Intelligence	269,867 European ancestry individuals		1q21.3	NR	GATAD2B			ENSG00000143614			rs112780312-A	rs112780312	0	112780312	intron_variant	0	NR	4e-09	8.39794		5.899	z-score decrease	Affymetrix, Illumina [9295118] (imputed)	N	Brain/Cognition
3	rs10752613	1	153797015	rs112780312	2018-11-12	30038396	Lee JJ	2018-07-23	Nat Genet	www.ncbi.nlm.nih.gov/pubmed/30038396	Gene discovery and polygenic prediction from a genome-wide association study of educational attainment in 1.1 million individuals.	Cognitive performance	257,841 European ancestry individuals		1q21.3	Intergenic	GATAD2B			ENSG00000143614			rs112780312-A	rs112780312	0	112780312	intron_variant	0	0.2761	4e-11	10.3979		0.0212	[0.015-0.027] unit decrease	Affymetrix, Illumina [10100000] (imputed)	N	Brain/Cognition
3	rs10752613	1	153797015	rs112780312	2018-11-12	30038396	Lee JJ	2018-07-23	Nat Genet	www.ncbi.nlm.nih.gov/pubmed/30038396	Gene discovery and polygenic prediction from a genome-wide association study of educational attainment in 1.1 million individuals.	Cognitive performance (MTAG)	402,382 European ancestry individuals		1q21.3	Intergenic	GATAD2B			ENSG00000143614			rs112780312-A	rs112780312	0	112780312	intron_variant	0	0.2761	5e-16	15.301	(MTAG)	0.0209	[0.016-0.026] unit decrease	Affymetrix, Illumina [7100000] (imputed)	N	Brain/Cognition
3	rs10752613	1	153797015	rs112780312	2021-01-13	33414549	Demange PA	2021-01-07	Nat Genet	www.ncbi.nlm.nih.gov/pubmed/33414549	Investigating the genetic architecture of noncognitive skills using GWAS-by-subtraction.	Cognitive aspects of educational attainment	257,700 European ancestry individuals		1q21.3	NR	GATAD2B			ENSG00000143614			rs112780312-G	rs112780312	0	112780312	intron_variant	0	0.277336	5e-11	10.301		0.0461021	[0.032-0.06] unit increase	Affymetrix, Illumina, Perlegen [7305956] (imputed)	N	Brain/Cognition
3	rs10752613	1	153798128	rs4391701	2020-10-23	32665545	van der Meer D	2020-07-14	Nat Commun	www.ncbi.nlm.nih.gov/pubmed/32665545	Understanding the genetic determinants of the brain with MOSTest.	Brain morphology (MOSTest)	26,502 European ancestry individuals		1q21.3	INTS3, SLC27A3, GATAD2B, DENND4B, CRTC2, SLC39A1, CREB3L4, JTB, RAB13, RPS27, NUP210L, TPM3, C1orf189, C1orf43, UBAP2L, HAX1	GATAD2B			ENSG00000143614			rs4391701-?	rs4391701	0	4391701	intron_variant	0		2e-15	14.699				NR [7428630] (imputed)	N	Brain/Cognition
3	rs10752613	1	153798128	rs4391701	2018-11-12	30038396	Lee JJ	2018-07-23	Nat Genet	www.ncbi.nlm.nih.gov/pubmed/30038396	Gene discovery and polygenic prediction from a genome-wide association study of educational attainment in 1.1 million individuals.	Highest math class taken (MTAG)	811,539 European ancestry individuals		1q21.3	Intergenic	GATAD2B			ENSG00000143614			rs4391701-T	rs4391701	0	4391701	intron_variant	0	0.312	8e-18	17.0969	(MTAG)	0.0153	[0.012-0.019] unit decrease	Affymetrix, Illumina [7100000] (imputed)	N	Brain/Cognition
3	rs10752613	1	153822673	rs4612664	2018-11-12	30038396	Lee JJ	2018-07-23	Nat Genet	www.ncbi.nlm.nih.gov/pubmed/30038396	Gene discovery and polygenic prediction from a genome-wide association study of educational attainment in 1.1 million individuals.	Highest math class taken	430,445 European ancestry individuals		1q21.3	Intergenic	GATAD2B			ENSG00000143614			rs4612664-T	rs4612664	0	4612664	intron_variant	0	0.6852	2e-10	9.69897		0.0156	[0.011-0.02] unit increase	Affymetrix, Illumina [10000000] (imputed)	N	Brain/Cognition
3	rs10752613	1	153822673	rs4612664	2018-11-12	30038396	Lee JJ	2018-07-23	Nat Genet	www.ncbi.nlm.nih.gov/pubmed/30038396	Gene discovery and polygenic prediction from a genome-wide association study of educational attainment in 1.1 million individuals.	Self-reported math ability (MTAG)	670,471 European ancestry individuals		1q21.3	Intergenic	GATAD2B			ENSG00000143614			rs4612664-T	rs4612664	0	4612664	intron_variant	0	0.6851	1e-16	16	(MTAG)	0.016	[0.012-0.02] unit increase	Affymetrix, Illumina [7100000] (imputed)	N	Brain/Cognition
3	rs6690619	1	153827552	rs7554469	2017-03-17	27089181	Okbay A	2016-04-18	Nat Genet	www.ncbi.nlm.nih.gov/pubmed/27089181	Genetic variants associated with subjective well-being, depressive symptoms, and neuroticism identified through genome-wide analyses.	Life satisfaction	166,205 European ancestry individuals		1q21.3	NR	GATAD2B			ENSG00000143614			rs7554469-A	rs7554469	0	7554469	intron_variant	0	0.4889	3e-09	8.52288		0.0218	[0.015-0.029] unit increase	Affymetrix, Illumina, Perlegen [at least 5170349] (imputed)	N	Personality/Affect
3	rs10752613	1	153828080	rs4595397	2018-11-12	30038396	Lee JJ	2018-07-23	Nat Genet	www.ncbi.nlm.nih.gov/pubmed/30038396	Gene discovery and polygenic prediction from a genome-wide association study of educational attainment in 1.1 million individuals.	Self-reported math ability	564,698 European ancestry individuals		1q21.3	Intergenic	GATAD2B			ENSG00000143614			rs4595397-T	rs4595397	0	4595397	intron_variant	0	0.6867	1e-11	11		0.0143	[0.01-0.018] unit increase	Affymetrix, Illumina [10000000] (imputed)	N	Brain/Cognition
3	rs6690619	1	153848996	rs7414227	2012-10-12	22903471	Hibar DP	2012-08-18	Brain Imaging Behav	www.ncbi.nlm.nih.gov/pubmed/22903471	Genome-wide association identifies genetic variants associated with lentiform nucleus volume in N = 1345 young and elderly subjects.	Lentiform nucleus volume	162 European ancestry Alzheimer's disease cases, 346 European ancestry mild cognitive impairment cases, 198 European ancestry controls, 639 European ancestry individuals from 364 families		1q21.3	GATAD2B	GATAD2B			ENSG00000143614			rs7414227-G	rs7414227	0	7414227	intron_variant	0	0.49	3e-06	5.52288		99.5	[NR] unit decrease	Illumina [2380200] (imputed)	N	Brain/Cognition
3	rs10752613	1	153858720	rs7537691	2019-02-01	30573740	Yap CX	2018-12-20	Nat Commun	www.ncbi.nlm.nih.gov/pubmed/30573740	Dissection of genetic variation and evidence for pleiotropy in male pattern baldness.	Male-pattern baldness	205,327 European ancestry males		1q21.3	NR	GATAD2B			ENSG00000143614			rs7537691-T	rs7537691	0	7537691	intron_variant	0	0.300041	2e-11	10.699		0.0223196	[0.016-0.029] unit decrease	NR [19129689] (imputed)	N	Baldness
3	rs10752613	1	153875689	rs11264567	2018-06-27	29527006	Warrier V	2018-03-12	Transl Psychiatry	www.ncbi.nlm.nih.gov/pubmed/29527006	Genome-wide analyses of self-reported empathy: correlations with autism, schizophrenia, and anorexia nervosa.	Empathy quotient	22,318 European ancestry males, 24,543 European ancestry females		1q21.3	GATAD2B, DENND4B, CRTC2, SLC39A1, CREB3L4	GATAD2B			ENSG00000143614			rs11264567-G	rs11264567	0	11264567	intron_variant	0	0.30279	3e-07	6.52288	(males)	0.72	[0.45-0.99] unit increase	Illumina [9955952] (imputed)	N	Personality/Affect
3	rs10752613	1	153886873	rs12033835	2018-11-12	30038396	Lee JJ	2018-07-23	Nat Genet	www.ncbi.nlm.nih.gov/pubmed/30038396	Gene discovery and polygenic prediction from a genome-wide association study of educational attainment in 1.1 million individuals.	Educational attainment (MTAG)	1,311,438 European ancestry individuals		1q21.3	Intergenic	GATAD2B			ENSG00000143614			rs12033835-T	rs12033835	0	12033835	intron_variant	0	0.6944	2e-12	11.699	(MTAG)	0.01	[0.0073-0.0127] unit increase	Affymetrix, Illumina [7100000] (imputed)	N	Brain/Cognition
3	rs6690619	1	153913770	rs2252508	2012-10-12	22903471	Hibar DP	2012-08-18	Brain Imaging Behav	www.ncbi.nlm.nih.gov/pubmed/22903471	Genome-wide association identifies genetic variants associated with lentiform nucleus volume in N = 1345 young and elderly subjects.	Lentiform nucleus volume	162 European ancestry Alzheimer's disease cases, 346 European ancestry mild cognitive impairment cases, 198 European ancestry controls, 639 European ancestry individuals from 364 families		1q21.3	DENND4B	DENND4B			ENSG00000198837			rs2252508-G	rs2252508	0	2252508	splice_region_variant	0	0.47	5e-06	5.30103		97.78	[NR] unit decrease	Illumina [2380200] (imputed)	N	Brain/Cognition
3	rs10752613	1	153921483	rs199747428	2021-07-27	34211149	Mills MC	2021-07-01	Nat Hum Behav	www.ncbi.nlm.nih.gov/pubmed/34211149	Identification of 371 genetic variants for age at first sex and birth linked to externalising behaviour.	Age at first birth	542,901 European ancestry individuals		1q21.3	CRTC2	CRTC2			ENSG00000160741			rs199747428-A	rs199747428	0	199747428	intron_variant	0	0.3023	4e-14	13.3979		0.0804	[0.06-0.101] unit decrease	NR [9744772] (imputed)	N	Other
3	rs10752613	1	153923276	rs10127983	2021-02-03	33398198	Conti DV	2021-01-04	Nat Genet	www.ncbi.nlm.nih.gov/pubmed/33398198	Trans-ancestry genome-wide association meta-analysis of prostate cancer identifies new susceptibility loci and informs genetic risk prediction.	Prostate cancer	85,554 European ancestry cases, 10,368 African ancestry cases, 8,611 East Asian ancestry cases, 2,714 Hispanic cases, 91,972 European ancestry controls, 10,986 African ancestry controls, 18,809 East Asian ancestry controls, 5,239 Hispanic controls		1q21.3	NR	CRTC2			ENSG00000160741			rs10127983-T	rs10127983	0	10127983	intron_variant	0	NR	1e-19	19		1.066	[1.05-1.08]	Affymetrix, Illumina [29235255] (imputed)	N	Other
3	rs10752613	1	153926078	rs11264680	2018-09-17	29844566	Davies G	2018-05-29	Nat Commun	www.ncbi.nlm.nih.gov/pubmed/29844566	Study of 300,486 individuals identifies 148 independent genetic loci influencing general cognitive function.	General cognitive ability	up to 300,486 European ancestry individuals		1q21.3	NR	CRTC2			ENSG00000160741			rs11264680-?	rs11264680	0	11264680	missense_variant	0	NR	3e-07	6.52288		5.149	z-score increase	Affymetrix, Illumina [at least 2500000] (imputed)	N	Brain/Cognition
3	rs10752613	1	153927052	rs10908557	2017-03-22	27798627	Barban N	2016-10-31	Nat Genet	www.ncbi.nlm.nih.gov/pubmed/27798627	Genome-wide analysis identifies 12 loci influencing human reproductive behavior.	Age at first birth	189,656 European ancestry women, 48,408 European ancestry men		1q21.3	CRTC2, CREB3L4, GATAD2B, SLC39A1, DENND4B	CRTC2			ENSG00000160741			rs10908557-C	rs10908557	0	10908557	intron_variant	0	0.695	6e-10	9.22185		0.091	NR unit increase	Illumina [2400000] (imputed)	N	Other
3	rs10752613	1	153927052	rs10908557	2018-08-06	27798627	Barban N	2016-10-31	Nat Genet	www.ncbi.nlm.nih.gov/pubmed/27798627	Genome-wide analysis identifies 12 loci influencing human reproductive behavior.	Age at first birth	48,408 European ancestry men		1q21.3	CRTC2, CREB3L4, GATAD2B, SLC39A1, DENND4B	CRTC2			ENSG00000160741			rs10908557-C	rs10908557	0	10908557	intron_variant	0	0.695	3e-07	6.52288		0.185	NR unit increase	Illumina [2400000] (imputed)	N	Other
3	rs10752613	1	153927052	rs10908557	2018-08-06	27798627	Barban N	2016-10-31	Nat Genet	www.ncbi.nlm.nih.gov/pubmed/27798627	Genome-wide analysis identifies 12 loci influencing human reproductive behavior.	Age at first birth	189,656 European ancestry women		1q21.3	CRTC2, CREB3L4, GATAD2B, SLC39A1, DENND4B	CRTC2			ENSG00000160741			rs10908557-C	rs10908557	0	10908557	intron_variant	0	0.695	5e-06	5.30103		0.076	NR unit increase	Illumina [2400000] (imputed)	N	Other
3	rs6690619	1	153939130	rs11264736	2012-10-12	22903471	Hibar DP	2012-08-18	Brain Imaging Behav	www.ncbi.nlm.nih.gov/pubmed/22903471	Genome-wide association identifies genetic variants associated with lentiform nucleus volume in N = 1345 young and elderly subjects.	Lentiform nucleus volume	162 European ancestry Alzheimer's disease cases, 346 European ancestry mild cognitive impairment cases, 198 European ancestry controls, 639 European ancestry individuals from 364 families		1q21.3	SLC39A1	SLC39A1			ENSG00000143570			rs11264736-T	rs11264736	0	11264736	non_coding_transcript_exon_variant	0	0.47	4e-06	5.39794		98.69	[NR] unit decrease	Illumina [2380200] (imputed)	N	Brain/Cognition
3	rs6690619	1	153942597	rs4845586	2018-07-05	29875488	Sun BB	2018-06-06	Nature	www.ncbi.nlm.nih.gov/pubmed/29875488	Genomic atlas of the human plasma proteome.	Blood protein levels	3,301 European ancestry individuals		1q21.3	CREB3L4	CREB3L4			ENSG00000143578			rs4845586-G	rs4845586	0	4845586	intron_variant	0	0.47	7e-25	24.1549	(Cyclic AMP-responsive element-binding protein 3-like protein 4, CREB3L4.11308.8.3)	0.26	[0.22-0.3] unit increase	Affymetrix [10572788] (imputed)	N	Blood Markers (non-Iron)
3	rs10752613	1	153943800	rs6666703	2020-10-23	32665545	van der Meer D	2020-07-14	Nat Commun	www.ncbi.nlm.nih.gov/pubmed/32665545	Understanding the genetic determinants of the brain with MOSTest.	Cortical thickness (MOSTest)	26,502 European ancestry individuals		1q21.3	PRDM16	CREB3L4			ENSG00000143578			rs6666703-?	rs6666703	0	6666703	intron_variant	0		4e-08	7.39794				NR [7428630] (imputed)	N	Brain/Cognition
3	rs6690619	1	153966660	rs4845360	2018-11-16	30072576	Emilsson V	2018-08-02	Science	www.ncbi.nlm.nih.gov/pubmed/30072576	Co-regulatory networks of human serum proteins link genetics to disease.	Blood protein levels	3,200 European ancestry individuals		1q21.3	CREB3L4	NUP210L			ENSG00000143552			rs4845360-G	rs4845360	0	4845360	intron_variant	0	0.4528125	2e-30	29.699	(CREB3L4, 11308_8_3)	0.275999	[0.23-0.32] unit increase	Illumina [> 1000000] (imputed)	N	Blood Markers (non-Iron)
3	rs10752613	1	153986119	rs6672856	2020-01-28	31676860	Zhao B	2019-11-01	Nat Genet	www.ncbi.nlm.nih.gov/pubmed/31676860	Genome-wide association analysis of 19,629 individuals identifies variants influencing regional brain volumes and refines their genetic co-architecture with cognitive and mental health traits.	Brain region volumes	19,629 British ancestry individuals		1q21.3	NR	NUP210L			ENSG00000143552			rs6672856-?	rs6672856	0	6672856	intron_variant	0	NR	1e-08	8	(left inferior lateral ventricle)			NR [9227495] (imputed)	N	Brain/Cognition
3	rs2841102	1	154017501	rs2841102	2020-09-18	32888494	Vuckovic D	2020-09-01	Cell	www.ncbi.nlm.nih.gov/pubmed/32888494	The Polygenic and Monogenic Basis of Blood Traits and Diseases.	Platelet count	408,112 British individuals		1q21.3	NUP210L	NUP210L			ENSG00000143552			rs2841102-C	rs2841102	0	2841102	intron_variant	0	0.438673	2e-20	19.699		0.0209413	[0.017-0.025] unit increase	Affymetrix [93095623] (imputed)	N	Blood Markers (non-Iron)
3	rs2841102	1	154072287	rs7537213	2020-07-08	32066663	Niarchou M	2020-02-03	Transl Psychiatry	www.ncbi.nlm.nih.gov/pubmed/32066663	Genome-wide association study of dietary intake in the UK biobank study and its associations with schizophrenia and other traits.	Cooked vegetable consumption	335,576 European ancestry individuals		1q21.3	INTS3, SLC27A3, GATAD2B, DENND4B, CRTC2, SLC39A1, CREB3L4, JTB, RAB13, RPS27, NUP210L, TPM3, C1orf189	NUP210L			ENSG00000143552			rs7537213-?	rs7537213	0	7537213	intron_variant	0	NR	3e-09	8.52288		0.014532	[0.0097-0.0193] unit increase	Affymetrix [25921788] (imputed)	N	Nutrition
3	rs2841102	1	154072287	rs7537213	2020-07-08	32066663	Niarchou M	2020-02-03	Transl Psychiatry	www.ncbi.nlm.nih.gov/pubmed/32066663	Genome-wide association study of dietary intake in the UK biobank study and its associations with schizophrenia and other traits.	Raw vegetable consumption	335,576 European ancestry individuals		1q21.3	SLC27A3, GATAD2B, DENND4B, CRTC2, SLC39A1	NUP210L			ENSG00000143552			rs7537213-?	rs7537213	0	7537213	intron_variant	0	NR	5e-11	10.301		0.0160824	[0.011-0.021] unit increase	Affymetrix [25921788] (imputed)	N	Nutrition
3	rs2841102	1	154092056	rs2494663	2017-08-30	27863252	Astle WJ	2016-11-17	Cell	www.ncbi.nlm.nih.gov/pubmed/27863252	The Allelic Landscape of Human Blood Cell Trait Variation and Links to Common Complex Disease.	Mean platelet volume	164,454 European ancestry individuals		1q21.3	NUP210L	NUP210L			ENSG00000143552			rs2494663-A	rs2494663	0	2494663	intron_variant	0	0.5502	5e-09	8.30103		0.0212051	[0.014-0.028] unit increase	Affymetrix [~ 2500000] (imputed)	N	Blood Markers (non-Iron)
3	rs2841102	1	154092056	rs2494663	2020-09-21	32888493	Chen MH	2020-09-01	Cell	www.ncbi.nlm.nih.gov/pubmed/32888493	Trans-ethnic and Ancestry-Specific Blood-Cell Genetics in 746,667 Individuals from 5 Global Populations.	Platelet count	721,201 African American or Afro-Caribbean, African ancestry, European ancestry, East Asian ancestry, Hispanic or Latin American and South Asian ancestry individuals		1q21.3	NR	NUP210L			ENSG00000143552			rs2494663-A	rs2494663	0	2494663	intron_variant	0	0.462744	1e-29	29				Affymetrix, Illumina [24588908] (imputed)	N	Blood Markers (non-Iron)
3	rs2841102	1	154092056	rs2494663	2020-09-21	32888493	Chen MH	2020-09-01	Cell	www.ncbi.nlm.nih.gov/pubmed/32888493	Trans-ethnic and Ancestry-Specific Blood-Cell Genetics in 746,667 Individuals from 5 Global Populations.	Platelet count	542,827 European ancestry individuals		1q21.3	NR	NUP210L			ENSG00000143552			rs2494663-A	rs2494663	0	2494663	intron_variant	0	0.549554	9e-32	31.0458		0.021553	[0.018-0.025] SD unit decrease	Affymetrix, Illumina [50241410] (imputed)	N	Blood Markers (non-Iron)
3	rs2841102	1	154092056	rs2494663	2020-09-21	32888493	Chen MH	2020-09-01	Cell	www.ncbi.nlm.nih.gov/pubmed/32888493	Trans-ethnic and Ancestry-Specific Blood-Cell Genetics in 746,667 Individuals from 5 Global Populations.	Mean platelet volume	460,935 European ancestry individuals		1q21.3	NR	NUP210L			ENSG00000143552			rs2494663-C	rs2494663	0	2494663	intron_variant	0	0.44993	5e-22	21.301		0.01848	[0.015-0.022] SD unit decrease	Affymetrix, Illumina [49660172] (imputed)	N	Blood Markers (non-Iron)
3	rs2841102	1	154092056	rs2494663	2020-09-21	32888493	Chen MH	2020-09-01	Cell	www.ncbi.nlm.nih.gov/pubmed/32888493	Trans-ethnic and Ancestry-Specific Blood-Cell Genetics in 746,667 Individuals from 5 Global Populations.	Mean platelet volume	484,042 African American or Afro-Caribbean, African ancestry, European ancestry, East Asian ancestry, Hispanic or Latin American and South Asian ancestry individuals		1q21.3	NR	NUP210L			ENSG00000143552			rs2494663-C	rs2494663	0	2494663	intron_variant	0	0.449155	5e-20	19.301				Affymetrix, Illumina [17210439] (imputed)	N	Blood Markers (non-Iron)
3	rs2841102	1	154092056	rs2494663	2020-09-18	32888494	Vuckovic D	2020-09-01	Cell	www.ncbi.nlm.nih.gov/pubmed/32888494	The Polygenic and Monogenic Basis of Blood Traits and Diseases.	Mean platelet volume	408,112 British individuals		1q21.3	NUP210L	NUP210L			ENSG00000143552			rs2494663-A	rs2494663	0	2494663	intron_variant	0	0.550007	1e-17	17		0.0191564	[0.015-0.024] unit increase	Affymetrix [93095623] (imputed)	N	Blood Markers (non-Iron)
4	rs1411478	1	180943529	rs1044595	2020-01-28	31676860	Zhao B	2019-11-01	Nat Genet	www.ncbi.nlm.nih.gov/pubmed/31676860	Genome-wide association analysis of 19,629 individuals identifies variants influencing regional brain volumes and refines their genetic co-architecture with cognitive and mental health traits.	Brain region volumes	19,629 British ancestry individuals		1q25.3	NR	STX6			ENSG00000135823			rs1044595-?	rs1044595	0	1044595	3_prime_UTR_variant	0	NR	9e-13	12.0458	(white matter)			NR [9227495] (imputed)	N	Brain/Cognition
4	rs1411478	1	180952294	rs57113693	2020-10-23	32665545	van der Meer D	2020-07-14	Nat Commun	www.ncbi.nlm.nih.gov/pubmed/32665545	Understanding the genetic determinants of the brain with MOSTest.	Subcortical volume (MOSTest)	26,502 European ancestry individuals		1q25.3	AKR1A1, NASP, CCDC17, GPBP1L1, TMEM69, IPP, MAST2, PIK3R3	STX6			ENSG00000135823			rs57113693-?	rs57113693	0	57113693	intron_variant	0		4e-14	13.3979				NR [7428630] (imputed)	N	Brain/Cognition
4	rs1411478	1	180952294	rs57113693	2018-10-17	30089514	Chen JA	2018-08-08	Mol Neurodegener	www.ncbi.nlm.nih.gov/pubmed/30089514	Joint genome-wide association study of progressive supranuclear palsy identifies novel susceptibility loci and genetic correlation to neurodegenerative diseases.	Progressive supranuclear palsy	1,646 European ancestry cases, 10,662 European ancestry controls		1q25.3	STX6	STX6			ENSG00000135823			rs57113693-?	rs57113693	0	57113693	intron_variant	0		9e-16	15.0458				Illumina [6419662] (imputed)	N	Other
4	rs1411478	1	180952295	rs59145927	2020-02-05	31666681	Zhao B	2019-10-30	Mol Psychiatry	www.ncbi.nlm.nih.gov/pubmed/31666681	Large-scale GWAS reveals genetic architecture of brain white matter microstructure and genetic overlap with cognitive and mental health traits (n = 17,706).	White matter microstructure (mode of anisotropy)	17,706 European ancestry individuals		1q25.3	NR	STX6			ENSG00000135823			rs59145927-?	rs59145927	0	59145927	intron_variant	0		4e-09	8.39794	(Anterior limb of internal capsule)			NR [8955960] (imputed)	N	Brain/Cognition
4	rs1411478	1	180953853	rs3747957	2020-10-01	32949544	Jones E	2020-09-16	Lancet Neurol	www.ncbi.nlm.nih.gov/pubmed/32949544	Identification of novel risk loci and causal insights for sporadic Creutzfeldt-Jakob disease: a genome-wide association study.	Creutzfeldt-Jakob disease (sporadic)	4,110 European ancestry cases, 13,569 European ancestry controls	1,098 European ancestry cases, 498 ,016 European ancestry controls	1q25.3	STX6	STX6			ENSG00000135823			rs3747957-A	rs3747957	0	3747957	synonymous_variant	0	0.41	1e-10	10		1.15	[1·04–1·28]	Affymetrix, Illumina [6314492] (imputed)	N	Other
4	rs1411478	1	180961245	rs11586493	2019-02-08	30595370	Kichaev G	2018-12-27	Am J Hum Genet	www.ncbi.nlm.nih.gov/pubmed/30595370	Leveraging Polygenic Functional Enrichment to Improve GWAS Power.	Age at menopause	approximately 143,000 European ancestry individuals		1q25.3		STX6			ENSG00000135823			rs11586493-?	rs11586493	0	11586493	intron_variant	0	NR	1e-12	12				NR [~ 8900000] (imputed)	N	Other
4	rs1411478	1	180962282	rs1411478	2011-07-14	21685912	Hoglinger GU	2011-06-19	Nat Genet	www.ncbi.nlm.nih.gov/pubmed/21685912	Identification of common variants influencing risk of the tauopathy progressive supranuclear palsy.	Progressive supranuclear palsy	1,069 European ancestry cases, 2,958 European ancestry controls, 45 cases, 329 controls	1,051 European ancestry cases, 3,560 European ancestry controls	1q25.3	STX6	STX6			ENSG00000135823			rs1411478-?	rs1411478	0	1411478	intron_variant	0	0.58	4e-11	10.3979		1.27	[1.19-1.37]	Illumina [531451]	N	Other
4	rs1411478	1	180962282	rs1411478	2018-02-21	26414677	Day FR	2015-11-01	Nat Genet	www.ncbi.nlm.nih.gov/pubmed/26414677	Large-scale genomic analyses link reproductive aging to hypothalamic signaling, breast cancer susceptibility and BRCA1-mediated DNA repair.	Menopause (age at onset)	up to 69,626 European ancestry women		1q25.3	STX6	STX6			ENSG00000135823			rs1411478-A	rs1411478	0	1411478	intron_variant	0	0.41	1e-10	10		0.13	[0.091-0.169] years decrease	Affymetrix, Illumina [~ 2600000] (imputed)	N	Other
4	rs7546157	1	180986077	rs10797662	2020-01-28	31676860	Zhao B	2019-11-01	Nat Genet	www.ncbi.nlm.nih.gov/pubmed/31676860	Genome-wide association analysis of 19,629 individuals identifies variants influencing regional brain volumes and refines their genetic co-architecture with cognitive and mental health traits.	Brain region volumes	19,629 British ancestry individuals		1q25.3	NR	STX6			ENSG00000135823			rs10797662-?	rs10797662	0	10797662	intron_variant	0	NR	3e-11	10.5229	(white matter)			NR [9227495] (imputed)	N	Brain/Cognition
4	rs1411478	1	181011509	rs6667291	2020-01-28	31676860	Zhao B	2019-11-01	Nat Genet	www.ncbi.nlm.nih.gov/pubmed/31676860	Genome-wide association analysis of 19,629 individuals identifies variants influencing regional brain volumes and refines their genetic co-architecture with cognitive and mental health traits.	Brain region volumes	19,629 British ancestry individuals		1q25.3	NR	MR1			ENSG00000153029			rs6667291-?	rs6667291	0	6667291	intron_variant	0	NR	5e-10	9.30103	(right pallidum)			NR [9227495] (imputed)	N	Brain/Cognition
4	rs7546157	1	181016529	rs6684455	2020-01-28	31676860	Zhao B	2019-11-01	Nat Genet	www.ncbi.nlm.nih.gov/pubmed/31676860	Genome-wide association analysis of 19,629 individuals identifies variants influencing regional brain volumes and refines their genetic co-architecture with cognitive and mental health traits.	Brain region volumes	19,629 British ancestry individuals		1q25.3	NR	MR1			ENSG00000153029			rs6684455-?	rs6684455	0	6684455	intron_variant	0	NR	6e-11	10.2218	(right pallidum)			NR [9227495] (imputed)	N	Brain/Cognition
4	rs10797664	1	181016774	rs12727543	2020-01-28	31676860	Zhao B	2019-11-01	Nat Genet	www.ncbi.nlm.nih.gov/pubmed/31676860	Genome-wide association analysis of 19,629 individuals identifies variants influencing regional brain volumes and refines their genetic co-architecture with cognitive and mental health traits.	Brain region volumes	19,629 British ancestry individuals		1q25.3	NR	MR1			ENSG00000153029			rs12727543-?	rs12727543	0	12727543	intron_variant	0	NR	2e-08	7.69897	(left pallidum)			NR [9227495] (imputed)	N	Brain/Cognition
4	rs10797664	1	181016774	rs12727543	2020-01-28	31676860	Zhao B	2019-11-01	Nat Genet	www.ncbi.nlm.nih.gov/pubmed/31676860	Genome-wide association analysis of 19,629 individuals identifies variants influencing regional brain volumes and refines their genetic co-architecture with cognitive and mental health traits.	Brain region volumes	19,629 British ancestry individuals		1q25.3	NR	MR1			ENSG00000153029			rs12727543-?	rs12727543	0	12727543	intron_variant	0	NR	3e-09	8.52288	(right pallidum)			NR [9227495] (imputed)	N	Brain/Cognition
4	rs7546157	1	181017247	rs10797665	2020-01-28	31676860	Zhao B	2019-11-01	Nat Genet	www.ncbi.nlm.nih.gov/pubmed/31676860	Genome-wide association analysis of 19,629 individuals identifies variants influencing regional brain volumes and refines their genetic co-architecture with cognitive and mental health traits.	Brain region volumes	19,629 British ancestry individuals		1q25.3	NR	MR1			ENSG00000153029			rs10797665-?	rs10797665	0	10797665	intron_variant	0	NR	3e-08	7.52288	(left pallidum)			NR [9227495] (imputed)	N	Brain/Cognition
4	rs6686208	1	181031797	rs3936938	2020-09-21	32888493	Chen MH	2020-09-01	Cell	www.ncbi.nlm.nih.gov/pubmed/32888493	Trans-ethnic and Ancestry-Specific Blood-Cell Genetics in 746,667 Individuals from 5 Global Populations.	Eosinophil counts	583,850 African American or Afro-Caribbean, African ancestry, European ancestry, East Asian ancestry, Hispanic or Latin American and South Asian ancestry individuals		1q25.3	NR	MR1 - IER5	ENSG00000153029	ENSG00000162783		723	26039	rs3936938-A	rs3936938	0	3936938	intergenic_variant	1	0.644961	1e-13	13				Affymetrix, Illumina [19872809] (imputed)	N	Blood Markers (non-Iron)
4	rs6686208	1	181046911	rs2332058	2020-10-23	32665545	van der Meer D	2020-07-14	Nat Commun	www.ncbi.nlm.nih.gov/pubmed/32665545	Understanding the genetic determinants of the brain with MOSTest.	Brain morphology (MOSTest)	26,502 European ancestry individuals		1q25.3	AL162431.1, STX6, MR1, IER5	MR1 - IER5	ENSG00000153029	ENSG00000162783		15837	10925	rs2332058-?	rs2332058	0	2332058	TF_binding_site_variant	1		4e-14	13.3979				NR [7428630] (imputed)	N	Brain/Cognition
4	rs6686208	1	181046911	rs2332058	2020-10-23	32665545	van der Meer D	2020-07-14	Nat Commun	www.ncbi.nlm.nih.gov/pubmed/32665545	Understanding the genetic determinants of the brain with MOSTest.	Cortical thickness (MOSTest)	26,502 European ancestry individuals		1q25.3	CROCC, MFAP2, ATP13A2, SDHB	MR1 - IER5	ENSG00000153029	ENSG00000162783		15837	10925	rs2332058-?	rs2332058	0	2332058	TF_binding_site_variant	1		2e-10	9.69897				NR [7428630] (imputed)	N	Brain/Cognition
4	rs6686208	1	181057188	rs4652560	2020-09-21	32888493	Chen MH	2020-09-01	Cell	www.ncbi.nlm.nih.gov/pubmed/32888493	Trans-ethnic and Ancestry-Specific Blood-Cell Genetics in 746,667 Individuals from 5 Global Populations.	Eosinophil counts	474,237 European ancestry individuals		1q25.3	NR	MR1 - IER5	ENSG00000153029	ENSG00000162783		26114	648	rs4652560-T	rs4652560	0	4652560	regulatory_region_variant	1	0.617764	5e-14	13.301		0.015397	[0.011-0.019] SD unit decrease	Affymetrix, Illumina [50000174] (imputed)	N	Blood Markers (non-Iron)
4	rs6686208	1	181061916	rs61809230	2019-02-08	30595370	Kichaev G	2018-12-27	Am J Hum Genet	www.ncbi.nlm.nih.gov/pubmed/30595370	Leveraging Polygenic Functional Enrichment to Improve GWAS Power.	Eosinophil counts	approximately 440,000 European ancestry individuals		1q25.3		IER5			ENSG00000162783			rs61809230-?	rs61809230	0	61809230	3_prime_UTR_variant	0	NR	5e-08	7.30103				NR [~ 8900000] (imputed)	N	Blood Markers (non-Iron)
6	rs13388394	2	33764176	rs13388394	2020-02-05	31666681	Zhao B	2019-10-30	Mol Psychiatry	www.ncbi.nlm.nih.gov/pubmed/31666681	Large-scale GWAS reveals genetic architecture of brain white matter microstructure and genetic overlap with cognitive and mental health traits (n = 17,706).	White matter microstructure (mode of anisotropy)	17,706 European ancestry individuals		2p22.3	NR	RASGRP3			ENSG00000152689			rs13388394-?	rs13388394	0	13388394	missense_variant	0		5e-11	10.301	(Anterior limb of internal capsule)			NR [8955960] (imputed)	N	Brain/Cognition
6	rs13388394	2	33764176	rs13388394	2020-10-23	32665545	van der Meer D	2020-07-14	Nat Commun	www.ncbi.nlm.nih.gov/pubmed/32665545	Understanding the genetic determinants of the brain with MOSTest.	Subcortical volume (MOSTest)	26,502 European ancestry individuals		2p22.3	COL11A1	RASGRP3			ENSG00000152689			rs13388394-?	rs13388394	0	13388394	missense_variant	0		2e-09	8.69897				NR [7428630] (imputed)	N	Brain/Cognition
6	rs13388394	2	33764176	rs13388394	2020-10-23	32665545	van der Meer D	2020-07-14	Nat Commun	www.ncbi.nlm.nih.gov/pubmed/32665545	Understanding the genetic determinants of the brain with MOSTest.	Subcortical volume (min-P)	26,502 European ancestry individuals		2p22.3	AKR1A1, NASP, CCDC17, GPBP1L1, TMEM69, IPP, MAST2, PIK3R3	RASGRP3			ENSG00000152689			rs13388394-?	rs13388394	0	13388394	missense_variant	0		3e-08	7.52288				NR [7428630] (imputed)	N	Brain/Cognition
7	rs6751553	2	120135491	rs11898177	2021-03-30	32778093	He B	2020-08-10	BMC Biol	www.ncbi.nlm.nih.gov/pubmed/32778093	Genome-wide pQTL analysis of protein expression regulatory networks in the human liver.	Protein quantitative trait loci (liver)	172 European ancestry individuals, 29 Black individuals, 86 individuals		2q14.2	NR	DBI - TMEM37	ENSG00000155368	ENSG00000171227		5365	51986	rs11898177-C	rs11898177	0	11898177	regulatory_region_variant	1	0.2892	7e-11	10.1549	(DBI)	0.1499	NR unit increase	Illumina [1671387] (imputed)	N	Blood Markers (non-Iron)
8	rs8177179	3	133457514	rs9872999	2015-05-23	25224454	Li J	2014-09-15	Hum Mol Genet	www.ncbi.nlm.nih.gov/pubmed/25224454	Genome-wide admixture and association study of serum iron, ferritin, transferrin saturation and total iron binding capacity in African Americans.	Iron status biomarkers	2,347 African American individuals	329 African American individuals	3q22.1	TF	INHCAP			ENSG00000242337			rs9872999-T	rs9872999	0	9872999	intron_variant	0	0.62	5e-20	19.301	(TIBC)	11.72	[9.21-14.23] unit decrease	Affymetrix [~ 17000000] (imputed)	N	Iron/Red Blood Cells
8	rs8177179	3	133463457	rs8177179	2015-06-14	25352340	Benyamin B	2014-10-29	Nat Commun	www.ncbi.nlm.nih.gov/pubmed/25352340	Novel loci affecting iron homeostasis and their effects in individuals at risk for hemochromatosis.	Iron status biomarkers (transferrin levels)	23,986 European ancestry individuals	Up to 24,986 European ancestry individuals	3q22.1	TF	INHCAP			ENSG00000242337			rs8177179-A	rs8177179	0	8177179	intron_variant	0	0.521	3e-49	48.5229		0.154	[0.13-0.17] unit decrease	Affymetrix, Illumina [~ 2100000] (imputed)	N	Iron/Red Blood Cells
8	rs1799852	3	133475722	rs1799852	2009-01-14	19084217	Benyamin B	2008-12-17	Am J Hum Genet	www.ncbi.nlm.nih.gov/pubmed/19084217	Variants in TF and HFE explain approximately 40% of genetic variation in serum-transferrin levels.	Iron status biomarkers	459 European ancestry twin pairs		3q22.1	TF	TF			ENSG00000091513			rs1799852-?	rs1799852	0	1799852	missense_variant	0	0.09	5e-06	5.30103	(serum transferrin)	0.43	[0.25-0.61] s.d. decrease	Illumina [315887]	N	Iron/Red Blood Cells
8	rs1799852	3	133475722	rs1799852	2015-06-14	25352340	Benyamin B	2014-10-29	Nat Commun	www.ncbi.nlm.nih.gov/pubmed/25352340	Novel loci affecting iron homeostasis and their effects in individuals at risk for hemochromatosis.	Iron status biomarkers (transferrin saturation)	23,986 European ancestry individuals	Up to 24,986 European ancestry individuals	3q22.1	TF	TF			ENSG00000091513			rs1799852-T	rs1799852	0	1799852	missense_variant	0	0.098	7e-09	8.1549		0.11	[0.073-0.147] unit increase	Affymetrix, Illumina [~ 2100000] (imputed)	N	Iron/Red Blood Cells
8	rs1799852	3	133475722	rs1799852	2020-09-21	32888493	Chen MH	2020-09-01	Cell	www.ncbi.nlm.nih.gov/pubmed/32888493	Trans-ethnic and Ancestry-Specific Blood-Cell Genetics in 746,667 Individuals from 5 Global Populations.	Red cell distribution width	563,352 African American or Afro-Caribbean, African ancestry, European ancestry, East Asian ancestry, Hispanic or Latin American and South Asian ancestry individuals		3q22.1	NR	TF			ENSG00000091513			rs1799852-C	rs1799852	0	1799852	missense_variant	0	0.903151	1e-15	15				Affymetrix, Illumina [22063850] (imputed)	N	Iron/Red Blood Cells
8	rs1799852	3	133475722	rs1799852	2019-02-08	30595370	Kichaev G	2018-12-27	Am J Hum Genet	www.ncbi.nlm.nih.gov/pubmed/30595370	Leveraging Polygenic Functional Enrichment to Improve GWAS Power.	Red cell distribution width	approximately 445,000 European ancestry individuals		3q22.1		TF			ENSG00000091513			rs1799852-?	rs1799852	0	1799852	missense_variant	0	NR	2e-15	14.699				NR [~ 8900000] (imputed)	N	Iron/Red Blood Cells
8	rs1799852	3	133475722	rs1799852	2020-09-18	32888494	Vuckovic D	2020-09-01	Cell	www.ncbi.nlm.nih.gov/pubmed/32888494	The Polygenic and Monogenic Basis of Blood Traits and Diseases.	Red cell distribution width	408,112 British individuals		3q22.1	TF	TF			ENSG00000091513			rs1799852-T	rs1799852	0	1799852	missense_variant	0	0.094272	6e-16	15.2218		0.0305748	[0.023-0.038] unit decrease	Affymetrix [93095623] (imputed)	N	Iron/Red Blood Cells
8	rs1799852	3	133475722	rs1799852	2021-06-29	33462484	Sinnott-Armstrong N	2021-01-18	Nat Genet	www.ncbi.nlm.nih.gov/pubmed/33462484	Genetics of 35 blood and urine biomarkers in the UK Biobank.	Non-albumin protein levels	313,032 European ancestry individuals, 5,573 African ancestry individuals, 6,687 South Asian ancestry individuals		3q22.1	NR	TF			ENSG00000091513			rs1799852-T	rs1799852	0	1799852	missense_variant	0	NR	3e-09	8.52288		0.0252	[0.017-0.033] unit decrease	Affymetrix [9000000] (imputed)	N	Blood Markers (non-Iron)
8	rs1799899	3	133475812	rs1799899	2011-07-07	21665994	Kutalik Z	2011-06-10	Hum Mol Genet	www.ncbi.nlm.nih.gov/pubmed/21665994	Genome-wide association study identifies two loci strongly affecting transferrin glycosylation.	Alcohol consumption (transferrin glycosylation)	5,181 European ancestry individuals	2,284 European ancestry individauls	3q22.1	TF	TF			ENSG00000091513			rs1799899-A	rs1799899	0	1799899	missense_variant	0	0.06	1e-09	9	(CDT concentration)	0.402	[0.27-0.53] unit decrease	Affymetrix [390631] (imputed)	N	Nutrition
8	rs6762719	3	133477701	rs8177240	2015-06-14	25352340	Benyamin B	2014-10-29	Nat Commun	www.ncbi.nlm.nih.gov/pubmed/25352340	Novel loci affecting iron homeostasis and their effects in individuals at risk for hemochromatosis.	Iron status biomarkers (transferrin saturation)	23,986 European ancestry individuals	Up to 24,986 European ancestry individuals	3q22.1	TF	TF			ENSG00000091513			rs8177240-T	rs8177240	0	8177240	intron_variant	0	0.669	7e-38	37.1549		0.1	[0.084-0.116] unit increase	Affymetrix, Illumina [~ 2100000] (imputed)	N	Iron/Red Blood Cells
8	rs6762719	3	133477701	rs8177240	2015-06-14	25352340	Benyamin B	2014-10-29	Nat Commun	www.ncbi.nlm.nih.gov/pubmed/25352340	Novel loci affecting iron homeostasis and their effects in individuals at risk for hemochromatosis.	Iron status biomarkers (iron levels)	23,986 European ancestry individuals	Up to 24,986 European ancestry individuals	3q22.1	TF	TF			ENSG00000091513			rs8177240-T	rs8177240	0	8177240	intron_variant	0	0.669	7e-20	19.1549		0.066	[0.052-0.080] unit decrease	Affymetrix, Illumina [~ 2100000] (imputed)	N	Iron/Red Blood Cells
8	rs6762719	3	133477701	rs8177240	2015-06-14	25352340	Benyamin B	2014-10-29	Nat Commun	www.ncbi.nlm.nih.gov/pubmed/25352340	Novel loci affecting iron homeostasis and their effects in individuals at risk for hemochromatosis.	Iron status biomarkers (transferrin levels)	23,986 European ancestry individuals	Up to 24,986 European ancestry individuals	3q22.1	TF	TF			ENSG00000091513			rs8177240-T	rs8177240	0	8177240	intron_variant	0	0.669	0	609.097		0.38	[0.37-0.39] unit decrease	Affymetrix, Illumina [~ 2100000] (imputed)	N	Iron/Red Blood Cells
8	rs6762719	3	133477701	rs8177240	2020-09-21	32888493	Chen MH	2020-09-01	Cell	www.ncbi.nlm.nih.gov/pubmed/32888493	Trans-ethnic and Ancestry-Specific Blood-Cell Genetics in 746,667 Individuals from 5 Global Populations.	Mean corpuscular volume	121,047 East Asian ancestry individuals		3q22.1	NR	TF			ENSG00000091513			rs8177240-T	rs8177240	0	8177240	intron_variant	0	0.532675	4e-13	12.3979		0.029673	[0.022-0.038] SD units increase	Affymetrix, Illumina [16286195] (imputed)	N	Iron/Red Blood Cells
8	rs6762415	3	133478557	rs6762415	2020-07-21	32203549	Richardson TG	2020-03-23	PLoS Med	www.ncbi.nlm.nih.gov/pubmed/32203549	Evaluating the relationship between circulating lipoprotein lipids and apolipoproteins with risk of coronary heart disease: A multivariable Mendelian randomisation analysis.	HDL cholesterol levels	403,943 European ancestry individuals		3q22.1	TF	TF			ENSG00000091513			rs6762415-T	rs6762415	0	6762415	intron_variant	0	0.464711	1e-08	8		0.010907	[0.0072-0.0147] unit increase	Affymetrix [NR] (imputed)	N	Blood Markers (non-Iron)
8	rs6762415	3	133478557	rs6762415	2021-06-29	33462484	Sinnott-Armstrong N	2021-01-18	Nat Genet	www.ncbi.nlm.nih.gov/pubmed/33462484	Genetics of 35 blood and urine biomarkers in the UK Biobank.	Apolipoprotein A1 levels	311,601 European ancestry individuals, 5,550 African ancestry individuals, 6,682 South Asian ancestry individuals		3q22.1	NR	TF			ENSG00000091513			rs6762415-G	rs6762415	0	6762415	intron_variant	0	NR	1e-09	9		0.0152	[0.01-0.02] unit decrease	Affymetrix [9000000] (imputed)	N	Blood Markers (non-Iron)
8	rs6762415	3	133478557	rs6762415	2021-06-29	33462484	Sinnott-Armstrong N	2021-01-18	Nat Genet	www.ncbi.nlm.nih.gov/pubmed/33462484	Genetics of 35 blood and urine biomarkers in the UK Biobank.	High density lipoprotein cholesterol levels	313,372 European ancestry individuals, 5,573 African ancestry individuals, 6,689 South Asian ancestry individuals		3q22.1	NR	TF			ENSG00000091513			rs6762415-G	rs6762415	0	6762415	intron_variant	0	NR	1e-12	12		0.0177	[0.013-0.023] unit decrease	Affymetrix [9000000] (imputed)	N	Blood Markers (non-Iron)
8	rs6762719	3	133479499	rs8177247	2019-02-08	30595370	Kichaev G	2018-12-27	Am J Hum Genet	www.ncbi.nlm.nih.gov/pubmed/30595370	Leveraging Polygenic Functional Enrichment to Improve GWAS Power.	Red blood cell count	approximately 445,000 European ancestry individuals		3q22.1		TF			ENSG00000091513			rs8177247-?	rs8177247	0	8177247	non_coding_transcript_exon_variant	0	NR	1e-16	16				NR [~ 8900000] (imputed)	N	Iron/Red Blood Cells
8	rs6762719	3	133479626	rs8177248	2017-08-21	28334935	Raffield LM	2017-05-15	Hum Mol Genet	www.ncbi.nlm.nih.gov/pubmed/28334935	Genome-wide association study of iron traits and relation to diabetes in the Hispanic Community Health Study/Study of Latinos (HCHS/SOL): potential genomic intersection of iron and glucose regulation?	Iron status biomarkers (total iron binding capacity)	12,586 Hispanic/Latino individuals		3q22.1	TF	TF			ENSG00000091513			rs8177248-C	rs8177248	0	8177248	non_coding_transcript_exon_variant	0	NR	4.00193e-322	321.398		0.649	[0.62-0.68] unit decrease	Illumina [27700000] (imputed)	N	Iron/Red Blood Cells
8	rs6762719	3	133479626	rs8177248; rs8177277; rs1115219; rs2715632; rs1358022; rs7638018; rs2718796; rs8177253; rs1525892; rs8177262; rs1049296; rs2715627; rs8177272; rs2715631	2019-08-12	27903959	Lv H	2017-01-31	Oncotarget	www.ncbi.nlm.nih.gov/pubmed/27903959	Genome-wide haplotype association study identify the FGFR2 gene as a risk gene for acute myeloid leukemia.	Core binding factor acute myeloid leukemia	175 European ancestry cases, 218 European ancestry controls		3q22.1	NR	TF; No mapped genes; No mapped genes; No mapped genes; No mapped genes; No mapped genes; No mapped genes; No mapped genes; No mapped genes; No mapped genes; No mapped genes; No mapped genes; No mapped genes; No mapped genes						rs8177248-C; rs8177277-T; rs1115219-T; rs2715632-T; rs1358022-G; rs7638018-A; rs2718796-C; rs8177253-C; rs1525892-G; rs8177262-G; rs1049296-C; rs2715627-C; rs8177272-G; rs2715631-G	rs8177248; rs8177277; rs1115219; rs2715632; rs1358022; rs7638018; rs2718796; rs8177253; rs1525892; rs8177262; rs1049296; rs2715627; rs8177272; rs2715631	0		non_coding_transcript_exon_variant; intron_variant; intron_variant; intron_variant; intron_variant; intron_variant; non_coding_transcript_exon_variant; non_coding_transcript_exon_variant; intron_variant; non_coding_transcript_exon_variant; missense_variant; intron_variant; intron_variant; intron_variant		0.0	3e-16	15.5229				Affymetrix [734624]	N	Leukemia
8	rs6762719	3	133479626	rs8177248; rs8177277; rs1115219; rs2715632; rs1358022; rs7638018; rs2718796; rs8177253; rs1525892; rs8177262; rs1049296; rs2715627; rs8177272; rs2715631	2019-08-12	27903959	Lv H	2017-01-31	Oncotarget	www.ncbi.nlm.nih.gov/pubmed/27903959	Genome-wide haplotype association study identify the FGFR2 gene as a risk gene for acute myeloid leukemia.	Core binding factor acute myeloid leukemia	175 European ancestry cases, 218 European ancestry controls		3q22.1	NR	TF; No mapped genes; No mapped genes; No mapped genes; No mapped genes; No mapped genes; No mapped genes; No mapped genes; No mapped genes; No mapped genes; No mapped genes; No mapped genes; No mapped genes; No mapped genes						rs8177248-C; rs8177277-T; rs1115219-C; rs2715632-T; rs1358022-G; rs7638018-A; rs2718796-C; rs8177253-C; rs1525892-G; rs8177262-G; rs1049296-C; rs2715627-C; rs8177272-G; rs2715631-G	rs8177248; rs8177277; rs1115219; rs2715632; rs1358022; rs7638018; rs2718796; rs8177253; rs1525892; rs8177262; rs1049296; rs2715627; rs8177272; rs2715631	0		non_coding_transcript_exon_variant; intron_variant; intron_variant; intron_variant; intron_variant; intron_variant; non_coding_transcript_exon_variant; non_coding_transcript_exon_variant; intron_variant; non_coding_transcript_exon_variant; missense_variant; intron_variant; intron_variant; intron_variant		0.236	4e-12	11.3979				Affymetrix [734624]	N	Leukemia
8	rs6762719	3	133479626	rs8177248	2020-09-21	32888493	Chen MH	2020-09-01	Cell	www.ncbi.nlm.nih.gov/pubmed/32888493	Trans-ethnic and Ancestry-Specific Blood-Cell Genetics in 746,667 Individuals from 5 Global Populations.	Red blood cell count	727,624 African American or Afro-Caribbean, African ancestry, European ancestry, East Asian ancestry, Hispanic or Latin American and South Asian ancestry individuals		3q22.1	NR	TF			ENSG00000091513			rs8177248-T	rs8177248	0	8177248	non_coding_transcript_exon_variant	0	0.36095	2e-20	19.699				Affymetrix, Illumina [24332387] (imputed)	N	Iron/Red Blood Cells
8	rs6762719	3	133480458	rs8177260	2020-09-21	32888493	Chen MH	2020-09-01	Cell	www.ncbi.nlm.nih.gov/pubmed/32888493	Trans-ethnic and Ancestry-Specific Blood-Cell Genetics in 746,667 Individuals from 5 Global Populations.	Mean corpuscular hemoglobin	119,629 East Asian ancestry individuals		3q22.1	NR	TF			ENSG00000091513			rs8177260-T	rs8177260	0	8177260	non_coding_transcript_exon_variant	0	0.53319	2e-17	16.699		0.034897	[0.027-0.043] SD units increase	Affymetrix, Illumina [16286228] (imputed)	N	Iron/Red Blood Cells
8	rs6762719	3	133480817	rs6762719	2017-08-21	28334935	Raffield LM	2017-05-15	Hum Mol Genet	www.ncbi.nlm.nih.gov/pubmed/28334935	Genome-wide association study of iron traits and relation to diabetes in the Hispanic Community Health Study/Study of Latinos (HCHS/SOL): potential genomic intersection of iron and glucose regulation?	Iron status biomarkers (total iron binding capacity)	12,586 Hispanic/Latino individuals		3q22.1	TF	TF			ENSG00000091513			rs6762719-A	rs6762719	0	6762719	non_coding_transcript_exon_variant	0	NR	9.88131e-324	323		0.676	unit decrease	Illumina [27700000] (imputed)	N	Iron/Red Blood Cells
8	rs6762719	3	133480817	rs6762719	2017-08-21	28334935	Raffield LM	2017-05-15	Hum Mol Genet	www.ncbi.nlm.nih.gov/pubmed/28334935	Genome-wide association study of iron traits and relation to diabetes in the Hispanic Community Health Study/Study of Latinos (HCHS/SOL): potential genomic intersection of iron and glucose regulation?	Iron status biomarkers (transferrin saturation)	12,589 Hispanic/Latino individuals		3q22.1	TF	TF			ENSG00000091513			rs6762719-A	rs6762719	0	6762719	non_coding_transcript_exon_variant	0	NR	4e-25	24.3979		0.149	[0.12-0.18] unit increase	Illumina [27700000] (imputed)	N	Iron/Red Blood Cells
8	rs6762719	3	133480817	rs6762719	2017-08-21	28334935	Raffield LM	2017-05-15	Hum Mol Genet	www.ncbi.nlm.nih.gov/pubmed/28334935	Genome-wide association study of iron traits and relation to diabetes in the Hispanic Community Health Study/Study of Latinos (HCHS/SOL): potential genomic intersection of iron and glucose regulation?	Iron status biomarkers (transferrin saturation)	12,589 Hispanic/Latino individuals		3q22.1	TF	TF			ENSG00000091513			rs6762719-A	rs6762719	0	6762719	non_coding_transcript_exon_variant	0	NR	4e-25	24.3979		0.149	NR unit increase	Illumina [27700000] (imputed)	N	Iron/Red Blood Cells
8	rs6762719	3	133480817	rs6762719	2019-02-08	30595370	Kichaev G	2018-12-27	Am J Hum Genet	www.ncbi.nlm.nih.gov/pubmed/30595370	Leveraging Polygenic Functional Enrichment to Improve GWAS Power.	Mean corpuscular hemoglobin	approximately 443,000 European ancestry individuals		3q22.1		TF			ENSG00000091513			rs6762719-?	rs6762719	0	6762719	non_coding_transcript_exon_variant	0	NR	3e-32	31.5229				NR [~ 8900000] (imputed)	N	Iron/Red Blood Cells
8	rs6762719	3	133484029	rs3811647	2009-01-14	19084217	Benyamin B	2008-12-17	Am J Hum Genet	www.ncbi.nlm.nih.gov/pubmed/19084217	Variants in TF and HFE explain approximately 40% of genetic variation in serum-transferrin levels.	Iron status biomarkers	459 European ancestry twin pairs		3q22.1	TF	TF			ENSG00000091513			rs3811647-?	rs3811647	0	3811647	intron_variant	0	NR	3e-15	14.5229	(serum transferrin)	0.46	[0.34-0.58] s.d. decrease	Illumina [315887]	N	Iron/Red Blood Cells
8	rs6762719	3	133484029	rs3811647	2013-04-24	21483845	McLaren CE	2011-03-31	PLoS One	www.ncbi.nlm.nih.gov/pubmed/21483845	Genome-wide association study identifies genetic loci associated with iron deficiency.	Iron status biomarkers	336 European ancestry iron deficiency cases, 343 European ancestry controls	71 European ancestry iron deficiency cases, 161 European ancestry controls	3q22.1	TF	TF			ENSG00000091513			rs3811647-A	rs3811647	0	3811647	intron_variant	0	NR	5e-10	9.30103	(Total iron-binding capacity)	21.49	[NR] ug/dL increase	Illumina [331060]	N	Iron/Red Blood Cells
8	rs6762719	3	133484029	rs3811647	2013-04-24	21483845	McLaren CE	2011-03-31	PLoS One	www.ncbi.nlm.nih.gov/pubmed/21483845	Genome-wide association study identifies genetic loci associated with iron deficiency.	Iron status biomarkers	336 European ancestry iron deficiency cases, 343 European ancestry controls	71 European ancestry iron deficiency cases, 161 European ancestry controls	3q22.1	TF	TF			ENSG00000091513			rs3811647-A	rs3811647	0	3811647	intron_variant	0	NR	8e-06	5.09691	(Unsaturated iron-binding capacity)	21.62	[NR] ug/dL increase	Illumina [331060]	N	Iron/Red Blood Cells
8	rs6762719	3	133484029	rs3811647	2015-05-23	21208937	Pichler I	2011-01-04	Hum Mol Genet	www.ncbi.nlm.nih.gov/pubmed/21208937	Identification of a common variant in the TFR2 gene implicated in the physiological regulation of serum iron levels.	Iron status biomarkers	Up to 5,633 European ancestry individuals	Up to 3,457 European ancestry individuals	3q22.1	TF	TF			ENSG00000091513			rs3811647-A	rs3811647	0	3811647	intron_variant	0	0.29	3e-47	46.5229	(transferrin)	15.34	[13.26-17.42] mg/dl increase	Affymetrix, Illumina [~ 2500000] (imputed)	N	Iron/Red Blood Cells
8	rs6762719	3	133484029	rs3811647	2011-07-07	21665994	Kutalik Z	2011-06-10	Hum Mol Genet	www.ncbi.nlm.nih.gov/pubmed/21665994	Genome-wide association study identifies two loci strongly affecting transferrin glycosylation.	Alcohol consumption (transferrin glycosylation)	5,181 European ancestry individuals	2,284 European ancestry individauls	3q22.1	TF	TF			ENSG00000091513			rs3811647-A	rs3811647	0	3811647	intron_variant	0	0.32	1e-35	35	(Total transferrin)	0.358	[0.30-0.42] unit increase	Affymetrix [390631] (imputed)	N	Nutrition
8	rs6762719	3	133484029	rs3811647	2011-08-18	21785125	Traglia M	2011-07-25	J Med Genet	www.ncbi.nlm.nih.gov/pubmed/21785125	Association of HFE and TMPRSS6 genetic variants with iron and erythrocyte parameters is only in part dependent on serum hepcidin concentrations.	Hepcidin levels	1,657 Val Borbera (founder/genetic isolate) individuals		3q22.1	TF	TF			ENSG00000091513			rs3811647-?	rs3811647	0	3811647	intron_variant	0	NR	2e-16	15.699	(Tf)	0.338	[0.26-0.42] ng/ml increase	Illumina [343866]	N	Iron/Red Blood Cells
8	rs6762719	3	133484029	rs3811647	2015-06-12	25457201	de Tayrac M	2014-10-18	J Hepatol	www.ncbi.nlm.nih.gov/pubmed/25457201	Genome-wide association study identifies TF as a significant modifier gene of iron metabolism in HFE hemochromatosis.	Hereditary hemochromatosis-related traits (HFE mutation homozygotes)	474 European ancestry cases	746 European ancestry cases	3q22.1	TF	TF			ENSG00000091513			rs3811647-?	rs3811647	0	3811647	intron_variant	0	NR	2e-20	19.699	(Trasferrin)	0.4	[0.32-0.48] unit decrease	Illumina [534213]	N	Iron/Red Blood Cells
8	rs6762719	3	133484029	rs3811647	2015-06-12	25457201	de Tayrac M	2014-10-18	J Hepatol	www.ncbi.nlm.nih.gov/pubmed/25457201	Genome-wide association study identifies TF as a significant modifier gene of iron metabolism in HFE hemochromatosis.	Hereditary hemochromatosis-related traits (HFE mutation homozygotes)	474 European ancestry cases	746 European ancestry cases	3q22.1	TF	TF			ENSG00000091513			rs3811647-?	rs3811647	0	3811647	intron_variant	0	NR	9e-11	10.0458	(Serum Iron levels)	0.28	[0.20-0.36] unit decrease	Illumina [534213]	N	Iron/Red Blood Cells
8	rs6762719	3	133484393	rs1358023	2017-08-30	27863252	Astle WJ	2016-11-17	Cell	www.ncbi.nlm.nih.gov/pubmed/27863252	The Allelic Landscape of Human Blood Cell Trait Variation and Links to Common Complex Disease.	Mean corpuscular hemoglobin	172,332 European ancestry individuals		3q22.1	TF	TF			ENSG00000091513			rs1358023-C	rs1358023	0	1358023	intron_variant	0	0.3403	7e-17	16.1549		0.0310929	[0.024-0.038] unit decrease	Affymetrix [~ 2500000] (imputed)	N	Iron/Red Blood Cells
8	rs6762719	3	133484393	rs1358023	2020-09-21	32888493	Chen MH	2020-09-01	Cell	www.ncbi.nlm.nih.gov/pubmed/32888493	Trans-ethnic and Ancestry-Specific Blood-Cell Genetics in 746,667 Individuals from 5 Global Populations.	Mean corpuscular hemoglobin concentration	642,173 African American or Afro-Caribbean, African ancestry, European ancestry, East Asian ancestry, Hispanic or Latin American and South Asian ancestry individuals		3q22.1	NR	TF			ENSG00000091513			rs1358023-C	rs1358023	0	1358023	intron_variant	0	0.363173	4e-25	24.3979				Affymetrix, Illumina [21126107] (imputed)	N	Iron/Red Blood Cells
8	rs6762719	3	133484393	rs1358023	2020-09-21	32888493	Chen MH	2020-09-01	Cell	www.ncbi.nlm.nih.gov/pubmed/32888493	Trans-ethnic and Ancestry-Specific Blood-Cell Genetics in 746,667 Individuals from 5 Global Populations.	Mean corpuscular hemoglobin concentration	491,553 European ancestry individuals		3q22.1	NR	TF			ENSG00000091513			rs1358023-C	rs1358023	0	1358023	intron_variant	0	0.339799	1e-17	17		0.018065	[0.014-0.022] SD unit decrease	Affymetrix, Illumina [50282193] (imputed)	N	Iron/Red Blood Cells
8	rs6794370	3	133490334	rs6794370	2020-09-18	32888494	Vuckovic D	2020-09-01	Cell	www.ncbi.nlm.nih.gov/pubmed/32888494	The Polygenic and Monogenic Basis of Blood Traits and Diseases.	Mean corpuscular hemoglobin	408,112 British individuals		3q22.1	TF	TF			ENSG00000091513			rs6794370-C	rs6794370	0	6794370	intron_variant	0	0.806282	3e-12	11.5229		0.021012	[0.015-0.027] unit decrease	Affymetrix [93095623] (imputed)	N	Iron/Red Blood Cells
8	rs6794370	3	133490334	rs6794370	2020-09-18	32888494	Vuckovic D	2020-09-01	Cell	www.ncbi.nlm.nih.gov/pubmed/32888494	The Polygenic and Monogenic Basis of Blood Traits and Diseases.	Mean corpuscular volume	408,112 British individuals		3q22.1	TF	TF			ENSG00000091513			rs6794370-C	rs6794370	0	6794370	intron_variant	0	0.806262	9e-12	11.0458		0.0282002	[0.023-0.033] unit decrease	Affymetrix [93095623] (imputed)	N	Iron/Red Blood Cells
8	rs6762719	3	133490621	rs34252038	2017-08-30	27863252	Astle WJ	2016-11-17	Cell	www.ncbi.nlm.nih.gov/pubmed/27863252	The Allelic Landscape of Human Blood Cell Trait Variation and Links to Common Complex Disease.	Mean corpuscular volume	172,433 European ancestry individuals		3q22.1	TF	TF			ENSG00000091513			rs34252038-T	rs34252038	0	34252038	intron_variant	0	0.341	7e-12	11.1549		0.0254533	[0.018-0.033] unit decrease	Affymetrix [~ 2500000] (imputed)	N	Iron/Red Blood Cells
8	rs2692695	3	133492088	rs2718798	2017-11-17	28957384	Kim SK	2017-09-28	PLoS One	www.ncbi.nlm.nih.gov/pubmed/28957384	Two genetic loci associated with ankle injury.	Ankle injury	1,421 European ancestry cases, 154 Hispanic/Latino cases, 121 East Asian ancestry cases, 81,843 European ancestry controls, 8,406 Hispanic/Latino controls, 7,397 East Asian ancestry controls		3q22.1	NR	TF			ENSG00000091513			rs2718798-A	rs2718798	0	2718798	non_coding_transcript_exon_variant	0	NR	7e-06	5.1549		1.1787		Affymetrix [8183964] (imputed)	N	Other
8	rs6762719	3	133498741	rs4854760	2018-11-16	30072576	Emilsson V	2018-08-02	Science	www.ncbi.nlm.nih.gov/pubmed/30072576	Co-regulatory networks of human serum proteins link genetics to disease.	Blood protein levels	3,200 European ancestry individuals		3q22.1	NR	TF			ENSG00000091513			rs4854760-A	rs4854760	0	4854760	3_prime_UTR_variant	0	0.7353125	6e-16	15.2218	(TF, 4162_54_2)	0.227459	[0.17-0.28] unit decrease	Illumina [> 1000000] (imputed)	N	Blood Markers (non-Iron)
8	rs6762719	3	133498741	rs4854760	2018-11-16	30072576	Emilsson V	2018-08-02	Science	www.ncbi.nlm.nih.gov/pubmed/30072576	Co-regulatory networks of human serum proteins link genetics to disease.	Blood protein levels	3,200 European ancestry individuals		3q22.1	NR	TF			ENSG00000091513			rs4854760-A	rs4854760	0	4854760	3_prime_UTR_variant	0	0.7353125	2e-25	24.699	(NAALAD2, 7986_98_3)	0.29006	[0.24-0.34] unit decrease	Illumina [> 1000000] (imputed)	N	Blood Markers (non-Iron)
8	rs6762719	3	133498741	rs4854760	2021-03-22	33536631	Bell S	2021-02-03	Commun Biol	www.ncbi.nlm.nih.gov/pubmed/33536631	A genome-wide meta-analysis yields 46 new loci associating with biomarkers of iron homeostasis.	Iron status biomarkers (total iron binding capacity)	135,430 European ancestry individuals		3q22.1	TF	TF			ENSG00000091513			rs4854760-G	rs4854760	0	4854760	3_prime_UTR_variant	0	0.313	1e-300	300		0.34	[0.33-0.36] SD increase	Affymetrix, Illumina [40000000] (imputed)	N	Iron/Red Blood Cells
8	rs6762719	3	133498741	rs4854760	2020-09-18	32888494	Vuckovic D	2020-09-01	Cell	www.ncbi.nlm.nih.gov/pubmed/32888494	The Polygenic and Monogenic Basis of Blood Traits and Diseases.	Mean corpuscular hemoglobin	408,112 British individuals		3q22.1	SRPRB	TF			ENSG00000091513			rs4854760-G	rs4854760	0	4854760	3_prime_UTR_variant	0	0.34071	1e-17	17		0.0213269	[0.016-0.026] unit decrease	Affymetrix [93095623] (imputed)	N	Iron/Red Blood Cells
8	rs6762719	3	133498741	rs4854760	2021-03-22	33536631	Bell S	2021-02-03	Commun Biol	www.ncbi.nlm.nih.gov/pubmed/33536631	A genome-wide meta-analysis yields 46 new loci associating with biomarkers of iron homeostasis.	Iron status biomarkers (iron levels)	163,511 European ancestry individuals		3q22.1	TF	TF			ENSG00000091513			rs4854760-G	rs4854760	0	4854760	3_prime_UTR_variant	0	0.313	6e-33	32.2218		0.053	[0.044-0.062] SD increase	Affymetrix, Illumina [40000000] (imputed)	N	Iron/Red Blood Cells
8	rs6762719	3	133498741	rs4854760	2021-03-22	33536631	Bell S	2021-02-03	Commun Biol	www.ncbi.nlm.nih.gov/pubmed/33536631	A genome-wide meta-analysis yields 46 new loci associating with biomarkers of iron homeostasis.	Iron status biomarkers (transferrin saturation)	131,471 European ancestry individuals		3q22.1	TF	TF			ENSG00000091513			rs4854760-G	rs4854760	0	4854760	3_prime_UTR_variant	0	0.313	1e-82	82		0.096	[0.11-0.086] SD decrease	Affymetrix, Illumina [40000000] (imputed)	N	Iron/Red Blood Cells
8	rs6762719	3	133498741	rs4854760	2020-09-18	32888494	Vuckovic D	2020-09-01	Cell	www.ncbi.nlm.nih.gov/pubmed/32888494	The Polygenic and Monogenic Basis of Blood Traits and Diseases.	Mean corpuscular volume	408,112 British individuals		3q22.1	SRPRB	TF			ENSG00000091513			rs4854760-G	rs4854760	0	4854760	3_prime_UTR_variant	0	0.340755	4e-13	12.3979		0.0232442	[0.019-0.027] unit decrease	Affymetrix [93095623] (imputed)	N	Iron/Red Blood Cells
8	rs6762719	3	133498789	rs4854761	2020-09-18	32888494	Vuckovic D	2020-09-01	Cell	www.ncbi.nlm.nih.gov/pubmed/32888494	The Polygenic and Monogenic Basis of Blood Traits and Diseases.	Red blood cell count	408,112 British individuals		3q22.1	SRPRB	TF			ENSG00000091513			rs4854761-A	rs4854761	0	4854761	3_prime_UTR_variant	0	0.340419	3e-15	14.5229		0.0183641	[0.014-0.023] unit increase	Affymetrix [93095623] (imputed)	N	Iron/Red Blood Cells
8	rs6762719	3	133501407	rs9843728	2018-07-28	29403010	Kanai M	2018-02-05	Nat Genet	www.ncbi.nlm.nih.gov/pubmed/29403010	Genetic analysis of quantitative traits in the Japanese population links cell types to complex human diseases.	Mean corpuscular hemoglobin	108,054 Japanese ancestry individuals		3q22.1	TF, SRPRB	TF			ENSG00000091513			rs9843728-?	rs9843728	0	9843728	3_prime_UTR_variant	0	NR	3e-16	15.5229		0.03541	[0.027-0.044] unit decrease novel	Illumina [6108953] (imputed)	N	Iron/Red Blood Cells
8	rs6762719	3	133507509	rs9871148	2020-06-25	25555482	Gelernter J	2014-09-16	Biol Psychiatry	www.ncbi.nlm.nih.gov/pubmed/25555482	Genome-wide association study of nicotine dependence in American populations: identification of novel risk loci in both African-Americans and European-Americans.	Nicotine dependence symptom count	3,529 African American individuals, 4,117 European American individuals		3q22.1	SRPRB	SRPRB, TF			ENSG00000144867, ENSG00000091513			rs9871148-C	rs9871148	0	9871148	3_prime_UTR_variant	0	NR	2e-06	5.69897	(EA)			Illumina [up to 11995908] (imputed)	N	Other
8	rs6762719	3	133508464	rs1830084	2009-01-14	19084217	Benyamin B	2008-12-17	Am J Hum Genet	www.ncbi.nlm.nih.gov/pubmed/19084217	Variants in TF and HFE explain approximately 40% of genetic variation in serum-transferrin levels.	Iron status biomarkers	411 European ancestry individuals from 150 families		3q22.1	TF	SRPRB, TF			ENSG00000144867, ENSG00000091513			rs1830084-A	rs1830084	0	1830084	3_prime_UTR_variant	0	0.36	1e-09	9	(serum transferrin)	0.43	[NR] s.d. increase	Affymetrix [100846]	N	Iron/Red Blood Cells
8	rs6762719	3	133523973	rs12490148	2018-07-28	29403010	Kanai M	2018-02-05	Nat Genet	www.ncbi.nlm.nih.gov/pubmed/29403010	Genetic analysis of quantitative traits in the Japanese population links cell types to complex human diseases.	Mean corpuscular volume	108,256 Japanese ancestry individuals		3q22.1	SRPRB	SRPRB			ENSG00000144867			rs12490148-?	rs12490148	0	12490148	non_coding_transcript_exon_variant	0	NR	4e-14	13.3979		0.03225	[0.024-0.041] unit decrease novel	Illumina [6108953] (imputed)	N	Iron/Red Blood Cells
11	rs13142069	4	15560631	rs9996452; rs13144428; rs16892143; rs17476670; rs17476879; rs11728037; rs16892152; rs2041673; rs11932730; rs41417147; rs6449150; rs1468735; rs16892141; rs2041671; rs2041672; rs6449146; rs34831330	2019-08-12	27903959	Lv H	2017-01-31	Oncotarget	www.ncbi.nlm.nih.gov/pubmed/27903959	Genome-wide haplotype association study identify the FGFR2 gene as a risk gene for acute myeloid leukemia.	Core binding factor acute myeloid leukemia	175 European ancestry cases, 218 European ancestry controls		4p15.32	NR	CC2D2A; No mapped genes; No mapped genes; No mapped genes; No mapped genes; No mapped genes; No mapped genes; No mapped genes; No mapped genes; No mapped genes; No mapped genes; No mapped genes; No mapped genes; No mapped genes; No mapped genes; No mapped genes; No mapped genes						rs9996452-G; rs13144428-C; rs16892143-A; rs17476670-T; rs17476879-C; rs11728037-T; rs16892152-A; rs2041673-T; rs11932730-T; rs41417147-T; rs6449150-C; rs1468735-C; rs16892141-G; rs2041671-T; rs2041672-G; rs6449146-A; rs34831330-C	rs9996452; rs13144428; rs16892143; rs17476670; rs17476879; rs11728037; rs16892152; rs2041673; rs11932730; rs41417147; rs6449150; rs1468735; rs16892141; rs2041671; rs2041672; rs6449146; rs34831330	0		intron_variant; intron_variant; intron_variant; intron_variant; intron_variant; intron_variant; intron_variant; non_coding_transcript_exon_variant; non_coding_transcript_exon_variant; intron_variant; intron_variant; non_coding_transcript_exon_variant; intron_variant; intron_variant; intron_variant; intron_variant; intron_variant		0.0	5e-11	10.301				Affymetrix [734624]	N	Leukemia
11	rs13142069	4	15560631	rs9996452; rs13144428; rs16892143; rs17476670; rs17476879; rs11728037; rs16892152; rs2041673; rs11932730; rs41417147; rs6449150; rs1468735; rs16892141; rs2041671; rs2041672; rs6449146; rs34831330	2019-08-12	27903959	Lv H	2017-01-31	Oncotarget	www.ncbi.nlm.nih.gov/pubmed/27903959	Genome-wide haplotype association study identify the FGFR2 gene as a risk gene for acute myeloid leukemia.	Core binding factor acute myeloid leukemia	175 European ancestry cases, 218 European ancestry controls		4p15.32	NR	CC2D2A; No mapped genes; No mapped genes; No mapped genes; No mapped genes; No mapped genes; No mapped genes; No mapped genes; No mapped genes; No mapped genes; No mapped genes; No mapped genes; No mapped genes; No mapped genes; No mapped genes; No mapped genes; No mapped genes						rs9996452-C; rs13144428-C; rs16892143-G; rs17476670-C; rs17476879-T; rs11728037-T; rs16892152-A; rs2041673-C; rs11932730-T; rs41417147-C; rs6449150-G; rs1468735-A; rs16892141-G; rs2041671-T; rs2041672-A; rs6449146-G; rs34831330-T	rs9996452; rs13144428; rs16892143; rs17476670; rs17476879; rs11728037; rs16892152; rs2041673; rs11932730; rs41417147; rs6449150; rs1468735; rs16892141; rs2041671; rs2041672; rs6449146; rs34831330	0		intron_variant; intron_variant; intron_variant; intron_variant; intron_variant; intron_variant; intron_variant; non_coding_transcript_exon_variant; non_coding_transcript_exon_variant; intron_variant; intron_variant; non_coding_transcript_exon_variant; intron_variant; intron_variant; intron_variant; intron_variant; intron_variant		0.127	4e-06	5.39794				Affymetrix [734624]	N	Leukemia
11	rs13142069	4	15592864	rs7684446	2017-08-30	27863252	Astle WJ	2016-11-17	Cell	www.ncbi.nlm.nih.gov/pubmed/27863252	The Allelic Landscape of Human Blood Cell Trait Variation and Links to Common Complex Disease.	Red blood cell count	172,952 European ancestry individuals		4p15.32	CC2D2A	CC2D2A			ENSG00000048342			rs7684446-T	rs7684446	0	7684446	non_coding_transcript_exon_variant	0	0.4273	3e-09	8.52288		0.0213586	[0.014-0.028] unit decrease	Affymetrix [~ 2500000] (imputed)	N	Iron/Red Blood Cells
11	rs1134634	4	15603069	rs1134634	2018-07-28	29403010	Kanai M	2018-02-05	Nat Genet	www.ncbi.nlm.nih.gov/pubmed/29403010	Genetic analysis of quantitative traits in the Japanese population links cell types to complex human diseases.	Mean corpuscular volume	108,256 Japanese ancestry individuals		4p15.32	CC2D2A	CC2D2A			ENSG00000048342			rs1134634-?	rs1134634	0	1134634	3_prime_UTR_variant	0	NR	9e-11	10.0458		0.02757	[0.019-0.036] unit increase novel	Illumina [6108953] (imputed)	N	Iron/Red Blood Cells
11	rs1134634	4	15603069	rs1134634	2019-03-18	30643258	Karlsson Linner R	2019-01-14	Nat Genet	www.ncbi.nlm.nih.gov/pubmed/30643258	Genome-wide association analyses of risk tolerance and risky behaviors in over 1 million individuals identify hundreds of loci and shared genetic influences.	General risk tolerance (MTAG)	975,353 European ancestry individuals		4p15.32	CC2D2A	CC2D2A			ENSG00000048342			rs1134634-C	rs1134634	0	1134634	3_prime_UTR_variant	0	0.591	1e-08	8		0.0069	[0.0045-0.0093] unit decrease	Affymetrix, Illumina [5869552] (imputed)	N	Personality/Affect
11	rs1134634	4	15603069	rs1134634	2017-08-30	27863252	Astle WJ	2016-11-17	Cell	www.ncbi.nlm.nih.gov/pubmed/27863252	The Allelic Landscape of Human Blood Cell Trait Variation and Links to Common Complex Disease.	Mean corpuscular volume	172,433 European ancestry individuals		4p15.32	CC2D2A	CC2D2A			ENSG00000048342			rs1134634-C	rs1134634	0	1134634	3_prime_UTR_variant	0	0.5771	8e-20	19.0969		0.0326812	[0.026-0.04] unit increase	Affymetrix [~ 2500000] (imputed)	N	Iron/Red Blood Cells
11	rs1134634	4	15603069	rs1134634	2017-08-30	27863252	Astle WJ	2016-11-17	Cell	www.ncbi.nlm.nih.gov/pubmed/27863252	The Allelic Landscape of Human Blood Cell Trait Variation and Links to Common Complex Disease.	Mean corpuscular hemoglobin	172,332 European ancestry individuals		4p15.32	CC2D2A	CC2D2A			ENSG00000048342			rs1134634-C	rs1134634	0	1134634	3_prime_UTR_variant	0	0.577	3e-18	17.5229		0.0313188	[0.024-0.038] unit increase	Affymetrix [~ 2500000] (imputed)	N	Iron/Red Blood Cells
11	rs1134634	4	15603069	rs1134634	2020-09-21	32888493	Chen MH	2020-09-01	Cell	www.ncbi.nlm.nih.gov/pubmed/32888493	Trans-ethnic and Ancestry-Specific Blood-Cell Genetics in 746,667 Individuals from 5 Global Populations.	Mean corpuscular hemoglobin	630,125 African American or Afro-Caribbean, African ancestry, European ancestry, East Asian ancestry, Hispanic or Latin American and South Asian ancestry individuals		4p15.32	NR	CC2D2A			ENSG00000048342			rs1134634-C	rs1134634	0	1134634	3_prime_UTR_variant	0	0.57966	1e-60	60				Affymetrix, Illumina [20825802] (imputed)	N	Iron/Red Blood Cells
11	rs1134634	4	15603069	rs1134634	2020-09-21	32888493	Chen MH	2020-09-01	Cell	www.ncbi.nlm.nih.gov/pubmed/32888493	Trans-ethnic and Ancestry-Specific Blood-Cell Genetics in 746,667 Individuals from 5 Global Populations.	Mean corpuscular hemoglobin	486,823 European ancestry individuals		4p15.32	NR	CC2D2A			ENSG00000048342			rs1134634-C	rs1134634	0	1134634	3_prime_UTR_variant	0	0.586082	2e-58	57.699		0.031515	[0.028-0.035] SD unit increase	Affymetrix, Illumina [50266654] (imputed)	N	Iron/Red Blood Cells
11	rs1134634	4	15603069	rs1134634	2020-09-21	32888493	Chen MH	2020-09-01	Cell	www.ncbi.nlm.nih.gov/pubmed/32888493	Trans-ethnic and Ancestry-Specific Blood-Cell Genetics in 746,667 Individuals from 5 Global Populations.	Mean corpuscular volume	696,882 African American or Afro-Caribbean, African ancestry, European ancestry, East Asian ancestry, Hispanic or Latin American and South Asian ancestry individuals		4p15.32	NR	CC2D2A			ENSG00000048342			rs1134634-C	rs1134634	0	1134634	3_prime_UTR_variant	0	0.580421	3e-64	63.5229				Affymetrix, Illumina [24246363] (imputed)	N	Iron/Red Blood Cells
11	rs1134634	4	15603069	rs1134634	2020-09-21	32888493	Chen MH	2020-09-01	Cell	www.ncbi.nlm.nih.gov/pubmed/32888493	Trans-ethnic and Ancestry-Specific Blood-Cell Genetics in 746,667 Individuals from 5 Global Populations.	Mean corpuscular volume	544,127 European ancestry individuals		4p15.32	NR	CC2D2A			ENSG00000048342			rs1134634-C	rs1134634	0	1134634	3_prime_UTR_variant	0	0.586925	4e-60	59.3979		0.030164	[0.027-0.034] SD unit increase	Affymetrix, Illumina [50615308] (imputed)	N	Iron/Red Blood Cells
11	rs1134634	4	15603069	rs1134634	2020-09-21	32888493	Chen MH	2020-09-01	Cell	www.ncbi.nlm.nih.gov/pubmed/32888493	Trans-ethnic and Ancestry-Specific Blood-Cell Genetics in 746,667 Individuals from 5 Global Populations.	Red blood cell count	545,203 European ancestry individuals		4p15.32	NR	CC2D2A			ENSG00000048342			rs1134634-C	rs1134634	0	1134634	3_prime_UTR_variant	0	0.586905	4e-28	27.3979		0.02062	[0.017-0.024] SD unit decrease	Affymetrix, Illumina [50628390] (imputed)	N	Iron/Red Blood Cells
11	rs1134634	4	15603069	rs1134634	2020-09-18	32888494	Vuckovic D	2020-09-01	Cell	www.ncbi.nlm.nih.gov/pubmed/32888494	The Polygenic and Monogenic Basis of Blood Traits and Diseases.	Mean corpuscular volume	408,112 British individuals		4p15.32	CC2D2A	CC2D2A			ENSG00000048342			rs1134634-C	rs1134634	0	1134634	3_prime_UTR_variant	0	0.586182	4e-48	47.3979		0.0314067	[0.027-0.035] unit increase	Affymetrix [93095623] (imputed)	N	Iron/Red Blood Cells
11	rs1134634	4	15603069	rs1134634	2020-09-18	32888494	Vuckovic D	2020-09-01	Cell	www.ncbi.nlm.nih.gov/pubmed/32888494	The Polygenic and Monogenic Basis of Blood Traits and Diseases.	Mean corpuscular hemoglobin	408,112 British individuals		4p15.32	CC2D2A	CC2D2A			ENSG00000048342			rs1134634-C	rs1134634	0	1134634	3_prime_UTR_variant	0	0.586185	7e-46	45.1549		0.0318186	[0.027-0.036] unit increase	Affymetrix [93095623] (imputed)	N	Iron/Red Blood Cells
11	rs1134634	4	15603069	rs1134634	2020-09-21	32888493	Chen MH	2020-09-01	Cell	www.ncbi.nlm.nih.gov/pubmed/32888493	Trans-ethnic and Ancestry-Specific Blood-Cell Genetics in 746,667 Individuals from 5 Global Populations.	Red blood cell count	727,624 African American or Afro-Caribbean, African ancestry, European ancestry, East Asian ancestry, Hispanic or Latin American and South Asian ancestry individuals		4p15.32	NR	CC2D2A			ENSG00000048342			rs1134634-C	rs1134634	0	1134634	3_prime_UTR_variant	0	0.578802	6e-27	26.2218				Affymetrix, Illumina [24332387] (imputed)	N	Iron/Red Blood Cells
11	rs1134634	4	15603069	rs1134634	2019-02-08	30595370	Kichaev G	2018-12-27	Am J Hum Genet	www.ncbi.nlm.nih.gov/pubmed/30595370	Leveraging Polygenic Functional Enrichment to Improve GWAS Power.	Mean corpuscular hemoglobin	approximately 443,000 European ancestry individuals		4p15.32		CC2D2A			ENSG00000048342			rs1134634-?	rs1134634	0	1134634	3_prime_UTR_variant	0	NR	7e-49	48.1549				NR [~ 8900000] (imputed)	N	Iron/Red Blood Cells
11	rs1134634	4	15603069	rs1134634	2020-09-18	32888494	Vuckovic D	2020-09-01	Cell	www.ncbi.nlm.nih.gov/pubmed/32888494	The Polygenic and Monogenic Basis of Blood Traits and Diseases.	Mean spheric corpuscular volume	408,112 British individuals		4p15.32	CC2D2A	CC2D2A			ENSG00000048342			rs1134634-C	rs1134634	0	1134634	3_prime_UTR_variant	0	0.58614	4e-25	24.3979		0.0234314	[0.019-0.028] unit increase	Affymetrix [93095623] (imputed)	N	Iron/Red Blood Cells
11	rs1134634	4	15603069	rs1134634	2020-09-18	32888494	Vuckovic D	2020-09-01	Cell	www.ncbi.nlm.nih.gov/pubmed/32888494	The Polygenic and Monogenic Basis of Blood Traits and Diseases.	Mean reticulocyte volume	408,112 British individuals		4p15.32	CC2D2A	CC2D2A			ENSG00000048342			rs1134634-C	rs1134634	0	1134634	3_prime_UTR_variant	0	0.586198	3e-14	13.5229		0.0173063	[0.013-0.022] unit increase	Affymetrix [93095623] (imputed)	N	Iron/Red Blood Cells
11	rs13142069	4	15617658	rs12512883	2020-09-18	32888494	Vuckovic D	2020-09-01	Cell	www.ncbi.nlm.nih.gov/pubmed/32888494	The Polygenic and Monogenic Basis of Blood Traits and Diseases.	Red blood cell count	408,112 British individuals		4p15.32	FBXL5	FBXL5			ENSG00000118564			rs12512883-T	rs12512883	0	12512883	intron_variant	0	0.334659	1e-21	21		0.0223397	[0.018-0.027] unit decrease	Affymetrix [93095623] (imputed)	N	Iron/Red Blood Cells
11	rs13142069	4	15647329	rs4698407	2019-02-08	30595370	Kichaev G	2018-12-27	Am J Hum Genet	www.ncbi.nlm.nih.gov/pubmed/30595370	Leveraging Polygenic Functional Enrichment to Improve GWAS Power.	Red blood cell count	approximately 445,000 European ancestry individuals		4p15.32		FBXL5			ENSG00000118564			rs4698407-?	rs4698407	0	4698407	intron_variant	0	NR	3e-22	21.5229				NR [~ 8900000] (imputed)	N	Iron/Red Blood Cells
11	rs13142069	4	15664535	rs1789	2017-07-18	28240269	Suhre K	2017-02-27	Nat Commun	www.ncbi.nlm.nih.gov/pubmed/28240269	Connecting genetic risk to disease end points through the human blood plasma proteome.	Blood protein levels	997 European ancestry individuals	338 Arab, South Asian and Filipino ancestry individuals	4p15.32	FBXL5, CC2D2A, RP11-799M12.2, FAM200B	FBXL5			ENSG00000118564			rs1789-G	rs1789	0	1789	intron_variant	0	0.361809	4e-20	19.3979	(ADP-ribosyl cyclase/cyclic ADP-ribose hydrolase 2)	0.4142	[0.33-0.5] unit increase	Affymetrix [509946]	N	Blood Markers (non-Iron)
12	rs10011814	4	38591188	rs12510215	2018-10-19	30038396	Lee JJ	2018-07-23	Nat Genet	www.ncbi.nlm.nih.gov/pubmed/30038396	Gene discovery and polygenic prediction from a genome-wide association study of educational attainment in 1.1 million individuals.	Educational attainment (years of education)	up to 1,131,881 European ancestry individuals		4p14		LINC02278 - KLF3-AS1	ENSG00000251635	ENSG00000231160		17545	12871	rs12510215-T	rs12510215	0	12510215	intergenic_variant	1	0.4992	2e-09	8.69897	(conditional-joint)	0.0085	[0.0058-0.0112] unit increase	Affymetrix, Illumina [10000000] (imputed)	N	Brain/Cognition
12	rs10011814	4	38591860	rs10009513	2020-01-28	31676860	Zhao B	2019-11-01	Nat Genet	www.ncbi.nlm.nih.gov/pubmed/31676860	Genome-wide association analysis of 19,629 individuals identifies variants influencing regional brain volumes and refines their genetic co-architecture with cognitive and mental health traits.	Brain region volumes	19,629 British ancestry individuals		4p14	NR	LINC02278 - KLF3-AS1	ENSG00000251635	ENSG00000231160		18217	12199	rs10009513-?	rs10009513	0	10009513	regulatory_region_variant	1	NR	2e-08	7.69897	(right pallidum)			NR [9227495] (imputed)	N	Brain/Cognition
12	rs10011814	4	38591860	rs10009513	2018-11-12	30038396	Lee JJ	2018-07-23	Nat Genet	www.ncbi.nlm.nih.gov/pubmed/30038396	Gene discovery and polygenic prediction from a genome-wide association study of educational attainment in 1.1 million individuals.	Educational attainment (MTAG)	1,311,438 European ancestry individuals		4p14	Intergenic	LINC02278 - KLF3-AS1	ENSG00000251635	ENSG00000231160		18217	12199	rs10009513-A	rs10009513	0	10009513	regulatory_region_variant	1	0.483	3e-11	10.5229	(MTAG)	0.0087	[0.0062-0.0112] unit increase	Affymetrix, Illumina [7100000] (imputed)	N	Brain/Cognition
12	rs10011814	4	38591860	rs10009513	2018-10-19	30038396	Lee JJ	2018-07-23	Nat Genet	www.ncbi.nlm.nih.gov/pubmed/30038396	Gene discovery and polygenic prediction from a genome-wide association study of educational attainment in 1.1 million individuals.	Educational attainment (years of education)	up to 1,131,881 European ancestry individuals		4p14		LINC02278 - KLF3-AS1	ENSG00000251635	ENSG00000231160		18217	12199	rs10009513-A	rs10009513	0	10009513	regulatory_region_variant	1	0.483	3e-10	9.52288		0.0088	[0.0061-0.0115] unit increase	Affymetrix, Illumina [10000000] (imputed)	N	Brain/Cognition
12	rs337638	4	38593261	rs35608075	2019-02-01	30573740	Yap CX	2018-12-20	Nat Commun	www.ncbi.nlm.nih.gov/pubmed/30573740	Dissection of genetic variation and evidence for pleiotropy in male pattern baldness.	Male-pattern baldness	205,327 European ancestry males		4p14	NR	LINC02278 - KLF3-AS1	ENSG00000251635	ENSG00000231160		19618	10798	rs35608075-C	rs35608075	0	35608075	intergenic_variant	1	0.247088	5e-11	10.301		0.0238486	[0.017-0.031] unit decrease	NR [19129689] (imputed)	N	Baldness
12	rs337638	4	38602945	rs337634; rs6811246; rs2169541; rs12506499; rs2172134; rs2615619; rs337635; rs337638; rs4461531; rs7654288	2019-08-12	27903959	Lv H	2017-01-31	Oncotarget	www.ncbi.nlm.nih.gov/pubmed/27903959	Genome-wide haplotype association study identify the FGFR2 gene as a risk gene for acute myeloid leukemia.	Core binding factor acute myeloid leukemia	175 European ancestry cases, 218 European ancestry controls		4p14	NR	LINC02278 - KLF3-AS1; No mapped genes; No mapped genes; No mapped genes; No mapped genes; No mapped genes; No mapped genes; No mapped genes; No mapped genes; No mapped genes						rs337634-T; rs6811246-G; rs2169541-C; rs12506499-T; rs2172134-G; rs2615619-G; rs337635-C; rs337638-C; rs4461531-G; rs7654288-G	rs337634; rs6811246; rs2169541; rs12506499; rs2172134; rs2615619; rs337635; rs337638; rs4461531; rs7654288	0		intergenic_variant; regulatory_region_variant; intergenic_variant; intergenic_variant; intergenic_variant; intergenic_variant; intergenic_variant; intron_variant; intergenic_variant; regulatory_region_variant		0.0	6e-19	18.2218				Affymetrix [734624]	N	Leukemia
12	rs337638	4	38602945	rs337634; rs6811246; rs2169541; rs12506499; rs2172134; rs2615619; rs337635; rs337638; rs4461531; rs7654288	2019-08-12	27903959	Lv H	2017-01-31	Oncotarget	www.ncbi.nlm.nih.gov/pubmed/27903959	Genome-wide haplotype association study identify the FGFR2 gene as a risk gene for acute myeloid leukemia.	Core binding factor acute myeloid leukemia	175 European ancestry cases, 218 European ancestry controls		4p14	NR	LINC02278 - KLF3-AS1; No mapped genes; No mapped genes; No mapped genes; No mapped genes; No mapped genes; No mapped genes; No mapped genes; No mapped genes; No mapped genes						rs337634-A; rs6811246-G; rs2169541-C; rs12506499-T; rs2172134-G; rs2615619-G; rs337635-C; rs337638-T; rs4461531-G; rs7654288-A	rs337634; rs6811246; rs2169541; rs12506499; rs2172134; rs2615619; rs337635; rs337638; rs4461531; rs7654288	0		intergenic_variant; regulatory_region_variant; intergenic_variant; intergenic_variant; intergenic_variant; intergenic_variant; intergenic_variant; intron_variant; intergenic_variant; regulatory_region_variant		0.021	3e-14	13.5229				Affymetrix [734624]	N	Leukemia
12	rs337638	4	38602945	rs337634; rs6811246; rs2169541; rs12506499; rs2172134; rs2615619; rs337635; rs337638; rs4461531; rs7654288	2019-08-12	27903959	Lv H	2017-01-31	Oncotarget	www.ncbi.nlm.nih.gov/pubmed/27903959	Genome-wide haplotype association study identify the FGFR2 gene as a risk gene for acute myeloid leukemia.	Core binding factor acute myeloid leukemia	175 European ancestry cases, 218 European ancestry controls		4p14	NR	LINC02278 - KLF3-AS1; No mapped genes; No mapped genes; No mapped genes; No mapped genes; No mapped genes; No mapped genes; No mapped genes; No mapped genes; No mapped genes						rs337634-T; rs6811246-A; rs2169541-C; rs12506499-T; rs2172134-G; rs2615619-G; rs337635-C; rs337638-C; rs4461531-G; rs7654288-G	rs337634; rs6811246; rs2169541; rs12506499; rs2172134; rs2615619; rs337635; rs337638; rs4461531; rs7654288	0		intergenic_variant; regulatory_region_variant; intergenic_variant; intergenic_variant; intergenic_variant; intergenic_variant; intergenic_variant; intron_variant; intergenic_variant; regulatory_region_variant		0.238	2e-13	12.699				Affymetrix [734624]	N	Leukemia
12	rs337638	4	38602945	rs337634; rs6811246; rs2169541; rs12506499; rs2172134; rs2615619; rs337635; rs337638; rs4461531; rs7654288	2019-08-12	27903959	Lv H	2017-01-31	Oncotarget	www.ncbi.nlm.nih.gov/pubmed/27903959	Genome-wide haplotype association study identify the FGFR2 gene as a risk gene for acute myeloid leukemia.	Core binding factor acute myeloid leukemia	175 European ancestry cases, 218 European ancestry controls		4p14	NR	LINC02278 - KLF3-AS1; No mapped genes; No mapped genes; No mapped genes; No mapped genes; No mapped genes; No mapped genes; No mapped genes; No mapped genes; No mapped genes						rs337634-A; rs6811246-G; rs2169541-C; rs12506499-C; rs2172134-G; rs2615619-G; rs337635-C; rs337638-T; rs4461531-G; rs7654288-A	rs337634; rs6811246; rs2169541; rs12506499; rs2172134; rs2615619; rs337635; rs337638; rs4461531; rs7654288	0		intergenic_variant; regulatory_region_variant; intergenic_variant; intergenic_variant; intergenic_variant; intergenic_variant; intergenic_variant; intron_variant; intergenic_variant; regulatory_region_variant		0.243	3e-10	9.52288				Affymetrix [734624]	N	Leukemia
12	rs337638	4	38604470	rs337637	2020-09-21	32888493	Chen MH	2020-09-01	Cell	www.ncbi.nlm.nih.gov/pubmed/32888493	Trans-ethnic and Ancestry-Specific Blood-Cell Genetics in 746,667 Individuals from 5 Global Populations.	White blood cell count	746,667 African American or Afro-Caribbean, African ancestry, European ancestry, East Asian ancestry, Hispanic or Latin American and South Asian ancestry individuals		4p14	NR	KLF3-AS1			ENSG00000231160			rs337637-A	rs337637	0	337637	intron_variant	0	0.353088	2e-24	23.699				Affymetrix, Illumina [24649327] (imputed)	N	Blood Markers (non-Iron)
12	rs337638	4	38604470	rs337637	2021-07-07	34127860	Robertson CC	2021-06-14	Nat Genet	www.ncbi.nlm.nih.gov/pubmed/34127860	Fine-mapping, trans-ancestral and genomic analyses identify causal variants, cells, genes and drug targets for type 1 diabetes.	Type 1 diabetes	20,065 European ancestry cases, 33,065 European ancestry controls, 1,045 other-admixed ancestry cases, 1,103 other-admixed ancestry controls, 1,043 African ancestry cases, 3,206 African ancestry controls		4p14	KLF3	KLF3-AS1			ENSG00000231160			rs337637-A	rs337637	0	337637	intron_variant	0	0.364	3e-10	9.52288		0.919		Illumina [715631] (imputed)	N	Diabetes
12	rs337638	4	38604470	rs337637	2021-07-07	34127860	Robertson CC	2021-06-14	Nat Genet	www.ncbi.nlm.nih.gov/pubmed/34127860	Fine-mapping, trans-ancestral and genomic analyses identify causal variants, cells, genes and drug targets for type 1 diabetes.	Type 1 diabetes	20,065 European ancestry cases, 33,065 European ancestry controls, 1,045 other-admixed ancestry cases, 1,103 other-admixed ancestry controls, 1,043 African ancestry cases, 3,206 African ancestry controls		4p14	KLF3	KLF3-AS1			ENSG00000231160			rs337637-A	rs337637	0	337637	intron_variant	0	0.364	3e-10	9.52288		0.919		Illumina [715631] (imputed)	N	Diabetes
12	rs337638	4	38634757	rs35771878	2020-01-28	31676860	Zhao B	2019-11-01	Nat Genet	www.ncbi.nlm.nih.gov/pubmed/31676860	Genome-wide association analysis of 19,629 individuals identifies variants influencing regional brain volumes and refines their genetic co-architecture with cognitive and mental health traits.	Brain region volumes	19,629 British ancestry individuals		4p14	NR	KLF3-AS1			ENSG00000231160			rs35771878-?	rs35771878	0	35771878	intron_variant	0	NR	4e-09	8.39794	(right pallidum)			NR [9227495] (imputed)	N	Brain/Cognition
12	rs1824652	4	38653773	rs58785573	2017-08-30	27863252	Astle WJ	2016-11-17	Cell	www.ncbi.nlm.nih.gov/pubmed/27863252	The Allelic Landscape of Human Blood Cell Trait Variation and Links to Common Complex Disease.	Lymphocyte percentage of white cells	171,748 European ancestry individuals		4p14	RP11-617D20.1, AC021860.1	KLF3-AS1			ENSG00000231160			rs58785573-T	rs58785573	0	58785573	intron_variant	0	0.588	3e-24	23.5229		0.0367388	[0.03-0.044] unit increase	Affymetrix [~ 2500000] (imputed)	N	Other
12	rs1824652	4	38653773	rs58785573	2020-09-21	32888493	Chen MH	2020-09-01	Cell	www.ncbi.nlm.nih.gov/pubmed/32888493	Trans-ethnic and Ancestry-Specific Blood-Cell Genetics in 746,667 Individuals from 5 Global Populations.	Platelet count	542,827 European ancestry individuals		4p14	NR	KLF3-AS1			ENSG00000231160			rs58785573-T	rs58785573	0	58785573	intron_variant	0	0.586659	2e-11	10.699		0.013226	[0.0094-0.0171] SD unit increase	Affymetrix, Illumina [50241410] (imputed)	N	Blood Markers (non-Iron)
12	rs1824652	4	38653773	rs58785573	2020-09-21	32888493	Chen MH	2020-09-01	Cell	www.ncbi.nlm.nih.gov/pubmed/32888493	Trans-ethnic and Ancestry-Specific Blood-Cell Genetics in 746,667 Individuals from 5 Global Populations.	Platelet count	721,201 African American or Afro-Caribbean, African ancestry, European ancestry, East Asian ancestry, Hispanic or Latin American and South Asian ancestry individuals		4p14	NR	KLF3-AS1			ENSG00000231160			rs58785573-T	rs58785573	0	58785573	intron_variant	0	0.52636	2e-11	10.699				Affymetrix, Illumina [24588908] (imputed)	N	Blood Markers (non-Iron)
12	rs1824652	4	38653773	rs138541467	2020-09-18	32888494	Vuckovic D	2020-09-01	Cell	www.ncbi.nlm.nih.gov/pubmed/32888494	The Polygenic and Monogenic Basis of Blood Traits and Diseases.	Platelet count	408,112 British individuals		4p14	AC021860.1, RP11-617D20.1	KLF3-AS1			ENSG00000231160			rs138541467-T	rs138541467	0	138541467	intron_variant	0	0.587212	2e-09	8.69897		0.0137955	[0.0093-0.0183] unit increase	Affymetrix [93095623] (imputed)	N	Blood Markers (non-Iron)
12	rs337638	4	38659594	rs34722008	2021-01-26	32376654	Richardson TG	2020-05-06	BMJ	www.ncbi.nlm.nih.gov/pubmed/32376654	Use of genetic variation to separate the effects of early and later life adiposity on disease risk: mendelian randomisation study.	Body size at age 10	453,169 European ancestry individuals		4p14	AC021860.1	KLF3-AS1			ENSG00000231160			rs34722008-G	rs34722008	0	34722008	intron_variant	0	0.646531	2e-08	7.69897		0.00826538	[0.0054-0.0111] unit increase	Affymetrix [12370749]	N	Other
12	rs337638	4	38659594	rs34722008	2020-10-23	32665545	van der Meer D	2020-07-14	Nat Commun	www.ncbi.nlm.nih.gov/pubmed/32665545	Understanding the genetic determinants of the brain with MOSTest.	Brain morphology (MOSTest)	26,502 European ancestry individuals		4p14	AC021860.1, KLF3	KLF3-AS1			ENSG00000231160			rs34722008-?	rs34722008	0	34722008	intron_variant	0		3e-11	10.5229				NR [7428630] (imputed)	N	Brain/Cognition
12	rs337638	4	38659594	rs34722008	2020-10-23	32665545	van der Meer D	2020-07-14	Nat Commun	www.ncbi.nlm.nih.gov/pubmed/32665545	Understanding the genetic determinants of the brain with MOSTest.	Subcortical volume (MOSTest)	26,502 European ancestry individuals		4p14	THADA, ZFP36L2, PLEKHH2	KLF3-AS1			ENSG00000231160			rs34722008-?	rs34722008	0	34722008	intron_variant	0		2e-11	10.699				NR [7428630] (imputed)	N	Brain/Cognition
12	rs337638	4	38680015	rs13132853	2018-07-09	29691431	Tikkanen E	2018-04-24	Sci Rep	www.ncbi.nlm.nih.gov/pubmed/29691431	Biological Insights Into Muscular Strength: Genetic Findings in the UK Biobank.	Hand grip strength	334,825 British ancestry individuals		4p14	KLF3	KLF3			ENSG00000109787			rs13132853-A	rs13132853	0	13132853	intron_variant	0	0.6352	9e-09	8.04576		0.002	[0.0014-0.0026] unit decrease	Affymetrix [15275733] (imputed)	N	Grip Strength
12	rs337638	4	38680015	rs13132853	2020-09-18	32888494	Vuckovic D	2020-09-01	Cell	www.ncbi.nlm.nih.gov/pubmed/32888494	The Polygenic and Monogenic Basis of Blood Traits and Diseases.	White blood cell count	408,112 British individuals		4p14	KLF3	KLF3			ENSG00000109787			rs13132853-G	rs13132853	0	13132853	intron_variant	0	0.361141	3e-23	22.5229		0.0229844	[0.018-0.028] unit increase	Affymetrix [93095623] (imputed)	N	Blood Markers (non-Iron)
12	rs337638	4	38692835	rs1000096	2019-11-05	30239722	Pulit SL	2018-09-14	Hum Mol Genet	www.ncbi.nlm.nih.gov/pubmed/30239722	Meta-analysis of genome-wide association studies for body fat distribution in 694,649 individuals of European ancestry.	Body mass index	806,834 European ancestry individuals		4p14		KLF3			ENSG00000109787			rs1000096-T	rs1000096	0	1000096	intron_variant	0	0.3819	2e-16	15.699		0.0145	[0.011-0.018] unit decrease	NR [~ 27400000] (imputed)	N	BMI/Waist-hip Ratio
12	rs337638	4	38692835	rs1000096	2019-11-04	30239722	Pulit SL	2018-09-14	Hum Mol Genet	www.ncbi.nlm.nih.gov/pubmed/30239722	Meta-analysis of genome-wide association studies for body fat distribution in 694,649 individuals of European ancestry.	Body mass index	374,756 European ancestry male individuals		4p14		KLF3			ENSG00000109787			rs1000096-T	rs1000096	0	1000096	intron_variant	0	0.3819	2e-16	15.699		0.0145	[0.011-0.018] unit decrease	NR [~ 27400000] (imputed)	N	BMI/Waist-hip Ratio
12	rs337638	4	38692835	rs1000096	2020-04-17	31669095	Zhu Z	2019-10-24	J Allergy Clin Immunol	www.ncbi.nlm.nih.gov/pubmed/31669095	Shared Genetic and Experimental Links between Obesity-Related Traits and Asthma Subtypes in UK Biobank.	Body mass index	457,822 European ancestry individuals		4p14	NR	KLF3			ENSG00000109787			rs1000096-?	rs1000096	0	1000096	intron_variant	0	NR	3e-13	12.5229				Affymetrix [~ 8270000] (imputed)	N	BMI/Waist-hip Ratio
12	rs337638	4	38698924	rs36023504	2019-02-06	30595370	Kichaev G	2018-12-27	Am J Hum Genet	www.ncbi.nlm.nih.gov/pubmed/30595370	Leveraging Polygenic Functional Enrichment to Improve GWAS Power.	Body mass index	approximately 458,000 European ancestry individuals		4p14		KLF3			ENSG00000109787			rs36023504-?	rs36023504	0	36023504	3_prime_UTR_variant	0	NR	2e-14	13.699				NR [~ 8900000] (imputed)	N	BMI/Waist-hip Ratio
12	rs337638	4	38698924	rs36023504	2021-01-26	32376654	Richardson TG	2020-05-06	BMJ	www.ncbi.nlm.nih.gov/pubmed/32376654	Use of genetic variation to separate the effects of early and later life adiposity on disease risk: mendelian randomisation study.	Adult body size	453,169 European ancestry individuals		4p14	KLF3	KLF3			ENSG00000109787			rs36023504-C	rs36023504	0	36023504	3_prime_UTR_variant	0	0.617088	5e-08	7.30103		0.00777395	[0.005-0.0106] unit increase	Affymetrix [12370749]	N	Other
12	rs337638	4	38698924	rs36023504	2019-02-08	30595370	Kichaev G	2018-12-27	Am J Hum Genet	www.ncbi.nlm.nih.gov/pubmed/30595370	Leveraging Polygenic Functional Enrichment to Improve GWAS Power.	Red cell distribution width	approximately 445,000 European ancestry individuals		4p14		KLF3			ENSG00000109787			rs36023504-?	rs36023504	0	36023504	3_prime_UTR_variant	0	NR	3e-11	10.5229				NR [~ 8900000] (imputed)	N	Iron/Red Blood Cells
12	rs337638	4	38698924	rs36023504	2020-09-18	32888494	Vuckovic D	2020-09-01	Cell	www.ncbi.nlm.nih.gov/pubmed/32888494	The Polygenic and Monogenic Basis of Blood Traits and Diseases.	Reticulocyte count	408,112 British individuals		4p14	KLF3	KLF3			ENSG00000109787			rs36023504-T	rs36023504	0	36023504	3_prime_UTR_variant	0	0.383941	1e-12	12		0.0165196	[0.012-0.021] unit increase	Affymetrix [93095623] (imputed)	N	Iron/Red Blood Cells
12	rs337638	4	38698924	rs36023504	2020-09-18	32888494	Vuckovic D	2020-09-01	Cell	www.ncbi.nlm.nih.gov/pubmed/32888494	The Polygenic and Monogenic Basis of Blood Traits and Diseases.	Reticulocyte fraction of red cells	408,112 British individuals		4p14	KLF3	KLF3			ENSG00000109787			rs36023504-T	rs36023504	0	36023504	3_prime_UTR_variant	0	0.383945	5e-15	14.301		0.0182288	[0.014-0.023] unit increase	Affymetrix [93095623] (imputed)	N	Iron/Red Blood Cells
13	rs1481012	4	89020934	rs4148157	2021-06-29	33462484	Sinnott-Armstrong N	2021-01-18	Nat Genet	www.ncbi.nlm.nih.gov/pubmed/33462484	Genetics of 35 blood and urine biomarkers in the UK Biobank.	Glycated hemoglobin levels	327,177 European ancestry individuals, 4,847 African ancestry individuals, 6,895 South Asian ancestry individuals		4q22.1	NR	ABCG2			ENSG00000118777			rs4148157-A	rs4148157	0	4148157	intron_variant	0	NR	2e-11	10.699		0.0275	[0.019-0.036] unit increase	Affymetrix [9000000] (imputed)	N	Iron/Red Blood Cells
13	rs1481012	4	89020934	rs4148157	2021-06-29	33462484	Sinnott-Armstrong N	2021-01-18	Nat Genet	www.ncbi.nlm.nih.gov/pubmed/33462484	Genetics of 35 blood and urine biomarkers in the UK Biobank.	Urate levels	342,087 European ancestry individuals, 6,011 African ancestry individuals, 7,328 South Asian ancestry individuals		4q22.1	NR	ABCG2			ENSG00000118777			rs4148157-A	rs4148157	0	4148157	intron_variant	0	NR	0	376.398		0.167	[0.16-0.17] unit increase	Affymetrix [9000000] (imputed)	N	Urate
13	rs1481012	4	89028775	rs2054576	2017-09-29	28776340	Son CN	2017-09-01	J Korean Med Sci	www.ncbi.nlm.nih.gov/pubmed/28776340	ABCG2 Polymorphism Is Associated with Hyperuricemia in a Study of a Community-Based Korean Cohort.	Hyperuricemia	234 Korean ancestry cases, 3,413 Korean ancestry controls		4q22.1	ABCG2	ABCG2			ENSG00000118777			rs2054576-G	rs2054576	0	2054576	intron_variant	0	0.227	5e-08	7.30103		1.883	[NR]	Illumina [748585]	N	Other
13	rs1481012	4	89028775	rs2054576	2019-10-29	31578528	Tin A	2019-10-02	Nat Genet	www.ncbi.nlm.nih.gov/pubmed/31578528	Target genes, variants, tissues and transcriptional pathways influencing human serum urate levels.	Urate levels	288,649 European ancestry individuals, 125,725 East Asian ancestry individuals, 33,671 African American individuals, 9,037 South Asian ancestry individuals, 608 Hispanic individuals		4q22.1	ABCG2	ABCG2			ENSG00000118777			rs2054576-A	rs2054576	0	2054576	intron_variant	0	0.7374	2e-122	121.699	(East Asian)	0.1531	[0.14-0.17] mg/dL decrease	Affymetrix, Illumina [8249849] (imputed)	N	Urate
13	rs1481012	4	89039082	rs1481012	2013-03-15	23263486	Kottgen A	2012-12-23	Nat Genet	www.ncbi.nlm.nih.gov/pubmed/23263486	Genome-wide association analyses identify 18 new loci associated with serum urate concentrations.	Gout	2,115 European ancestry cases, 67,259 European ancestry controls	1,036 European ancestry cases	4q22.1	ABCG2	ABCG2			ENSG00000118777			rs1481012-A	rs1481012	0	1481012	intron_variant	0	0.8903	2e-32	31.699		0.5484	[0.46-0.64] unit decrease	Affymetrix, Illumina [2538056] (imputed)	N	Gout
13	rs1481012	4	89039082	rs1481012	2012-03-14	22331829	Chasman DI	2012-02-13	Circ Cardiovasc Genet	www.ncbi.nlm.nih.gov/pubmed/22331829	Genetic determinants of statin-induced low-density lipoprotein cholesterol reduction: the Justification for the Use of Statins in Prevention: an Intervention Trial Evaluating Rosuvastatin (JUPITER) trial.	Response to statins (LDL cholesterol change)	6,989 European ancestry individuals		4q22.1	ABCG2	ABCG2			ENSG00000118777			rs1481012-?	rs1481012	0	1481012	intron_variant	0	NR	2e-15	14.699	(fractional LDL-C reduction)	5.1	[3.34-6.86] % decrease	Illumina [814418]	N	Blood Markers (non-Iron)
13	rs1481012	4	89039082	rs1481012	2015-07-07	25288136	Cornelis MC	2014-10-07	Mol Psychiatry	www.ncbi.nlm.nih.gov/pubmed/25288136	Genome-wide meta-analysis identifies six novel loci associated with habitual coffee consumption.	Coffee consumption (cups per day)	91,462 European ancestry individuals	30,062 European ancestry individuals, 7,964 African American individuals	4q22.1	ABCG2, PKD2, PPM1K	ABCG2			ENSG00000118777			rs1481012-A	rs1481012	0	1481012	intron_variant	0	0.89	9e-08	7.04576		0.06	[0.040-0.080] unit increase	Affymetrix, Illumina [2373958] (imputed)	N	Nutrition
13	rs1481012	4	89039082	rs1481012	2016-01-22	25811787	Huffman JE	2015-03-26	PLoS One	www.ncbi.nlm.nih.gov/pubmed/25811787	Modulation of genetic associations with serum urate levels by body-mass-index in humans.	Urate levels in obese individuals	4,613 European ancestry male individuals, 4,690 European ancestry female individuals, 142 European ancestry individuals		4q22.1	ABCG2	ABCG2			ENSG00000118777			rs1481012-G	rs1481012	0	1481012	intron_variant	0	0.11	9e-08	7.04576		0.136	[0.085-0.187] kg/m2 increase	Affymetrix, Illumina [at least 188473] (imputed)	N	Urate
13	rs1481012	4	89039082	rs1481012	2019-11-05	30239722	Pulit SL	2018-09-14	Hum Mol Genet	www.ncbi.nlm.nih.gov/pubmed/30239722	Meta-analysis of genome-wide association studies for body fat distribution in 694,649 individuals of European ancestry.	Body mass index	806,834 European ancestry individuals		4q22.1		ABCG2			ENSG00000118777			rs1481012-A	rs1481012	0	1481012	intron_variant	0	0.8895	5e-13	12.301		0.0188	[0.014-0.024] unit increase	NR [~ 27400000] (imputed)	N	BMI/Waist-hip Ratio
13	rs1481012	4	89039082	rs1481012	2020-02-11	31729369	Howles SA	2019-11-15	Nat Commun	www.ncbi.nlm.nih.gov/pubmed/31729369	Genetic variants of calcium and vitamin D metabolism in kidney stone disease.	Kidney stones	6,536 British ancestry cases, 5,587 Japanese ancestry cases, 388,508 British ancestry controls, 28,870 Japanese ancestry controls		4q22.1	ABCG2	ABCG2			ENSG00000118777			rs1481012-G	rs1481012	0	1481012	intron_variant	0	0.11	3e-08	7.52288		1.11	[1.07-1.16]	Affymetrix, Illumina [~ 5000000] (imputed)	N	Other
13	rs1481012	4	89039082	rs1481012	2021-02-18	33287642	Said MA	2020-12-08	J Am Heart Assoc	www.ncbi.nlm.nih.gov/pubmed/33287642	Associations of Observational and Genetically Determined Caffeine Intake With Coronary Artery Disease and Diabetes Mellitus.	Caffeine consumption from tea	395,866 European ancestry individuals		4q22.1	ABCG2	ABCG2			ENSG00000118777			rs1481012-A	rs1481012	0	1481012	intron_variant	0	0.887297	2e-13	12.699		0.026005	[0.019-0.033] unit increase	Affymetrix [19400838] (imputed)	N	Nutrition
13	rs1481012	4	89039082	rs1481012	2019-08-29	31046077	Zhong VW	2019-05-02	Hum Mol Genet	www.ncbi.nlm.nih.gov/pubmed/31046077	A genome-wide association study of bitter and sweet beverage consumption.	Bitter beverage consumption	85,852 European ancestry individuals	39,924 European ancestry individuals	4q22.1	ABCG2	ABCG2			ENSG00000118777			rs1481012-A	rs1481012	0	1481012	intron_variant	0	0.8869	8e-09	8.09691		0.0146	[0.0097-0.0195] unit increase	Affymetrix [~ 7740000] (imputed)	N	Nutrition
13	rs1481012	4	89039082	rs1481012	2019-08-29	31046077	Zhong VW	2019-05-02	Hum Mol Genet	www.ncbi.nlm.nih.gov/pubmed/31046077	A genome-wide association study of bitter and sweet beverage consumption.	Tea consumption	336,898 European ancestry individuals	39,924 European ancestry individuals	4q22.1	ABCG2	ABCG2			ENSG00000118777			rs1481012-A	rs1481012	0	1481012	intron_variant	0	0.888	2e-06	5.69897		0.0116	[0.0069-0.0163] unit increase	Affymetrix [~ 7740000] (imputed)	N	Nutrition
13	rs1481012	4	89039082	rs1481012	2020-06-26	31837886	Kennedy OJ	2019-12-02	Am J Kidney Dis	www.ncbi.nlm.nih.gov/pubmed/31837886	Coffee Consumption and Kidney Function: A Mendelian Randomization Study.	Coffee consumption (cups per day)	227,666 British ancestry individuals		4q22.1	ABCG2	ABCG2			ENSG00000118777			rs1481012-G	rs1481012	0	1481012	intron_variant	0	0.111	2e-12	11.699		0.066	NR cups per day decrease	NR [NR]	N	Nutrition
13	rs1481012	4	89039082	rs1481012	2020-10-23	32665545	van der Meer D	2020-07-14	Nat Commun	www.ncbi.nlm.nih.gov/pubmed/32665545	Understanding the genetic determinants of the brain with MOSTest.	Brain morphology (MOSTest)	26,502 European ancestry individuals		4q22.1	ABCG2	ABCG2			ENSG00000118777			rs1481012-?	rs1481012	0	1481012	intron_variant	0		1e-11	11				NR [7428630] (imputed)	N	Brain/Cognition
13	rs1481012	4	89039082	rs1481012	2019-10-29	31578528	Tin A	2019-10-02	Nat Genet	www.ncbi.nlm.nih.gov/pubmed/31578528	Target genes, variants, tissues and transcriptional pathways influencing human serum urate levels.	Urate levels	288,649 European ancestry individuals		4q22.1	ABCG2	ABCG2			ENSG00000118777			rs1481012-A	rs1481012	0	1481012	intron_variant	0	0.8893	0	352.155		0.248838	[0.24-0.26] mg/dL decrease	Affymetrix, Illumina [8217339] (imputed)	N	Urate
13	rs1481012	4	89043634	rs45499402	2021-07-09	33031748	Feofanova EV	2020-10-01	Am J Hum Genet	www.ncbi.nlm.nih.gov/pubmed/33031748	A Genome-wide Association Study Discovers 46 Loci of the Human Metabolome in the Hispanic Community Health Study/Study of Latinos.	Serum metabolite levels	3,926 Hispanic/Latino individuals		4q22.1	ABCG2	ABCG2			ENSG00000118777			rs45499402-G	rs45499402	0	45499402	intron_variant	0	0.861518	9e-13	12.0458	(urate)	0.235	[0.17-0.3] unit decrease	Illumina [13039987] (imputed)	N	Blood Markers (non-Iron)
13	rs1481012	4	89045331	rs2199936	2013-01-31	23118302	Chu AY	2012-11-01	Circ Cardiovasc Genet	www.ncbi.nlm.nih.gov/pubmed/23118302	Genome-wide association study evaluating lipoprotein-associated phospholipase A2 mass and activity at baseline and after rosuvastatin therapy.	Lipoprotein-associated phospholipase A2 activity change in response to statin therapy	2,673 European ancestry cases, 2,656 European ancestry controls		4q22.1	ABCG2	ABCG2			ENSG00000118777			rs2199936-A	rs2199936	0	2199936	intron_variant	0	0.11	2e-10	9.69897	(percent change)	2.8	[1.82-3.78] percent decrease	Illumina [796174]	N	Blood Markers (non-Iron)
13	rs1481012	4	89045331	rs2199936	2011-10-20	21943158	Middelberg RP	2011-09-24	BMC Med Genet	www.ncbi.nlm.nih.gov/pubmed/21943158	Genetic variants in LPL, OASL and TOMM40/APOE-C1-C2-C4 genes are associated with multiple cardiovascular-related traits.	Cardiovascular disease risk factors	11,683 European ancestry individuals		4q22.1	ABCG2	ABCG2			ENSG00000118777			rs2199936-A	rs2199936	0	2199936	intron_variant	0	0.12	2e-17	16.699	(UA)	0.188	[0.14-0.23] umol/l increase	Illumina [NR] (imputed)	N	Cardiovascular
13	rs1481012	4	89045331	rs2199936	2010-10-15	20884846	Yang Q	2010-09-30	Circ Cardiovasc Genet	www.ncbi.nlm.nih.gov/pubmed/20884846	Multiple genetic loci influence serum urate levels and their relationship with gout and cardiovascular disease risk factors.	Urate levels	28,283 European ancestry individuals	22,054 European ancestry individuals	4q22.1	ABCG2	ABCG2			ENSG00000118777			rs2199936-A	rs2199936	0	2199936	intron_variant	0	0.11	3e-23	22.5229	(Gout)	1.86	[1.64-2.10]	Affymetrix, Illumina [~ 2500000] (imputed)	N	Urate
13	rs1481012	4	89045331	rs2199936	2010-10-15	20884846	Yang Q	2010-09-30	Circ Cardiovasc Genet	www.ncbi.nlm.nih.gov/pubmed/20884846	Multiple genetic loci influence serum urate levels and their relationship with gout and cardiovascular disease risk factors.	Urate levels	28,283 European ancestry individuals	22,054 European ancestry individuals	4q22.1	ABCG2	ABCG2			ENSG00000118777			rs2199936-A	rs2199936	0	2199936	intron_variant	0	0.11	1e-75	75	(Urate)	18.08	[16.16-20.00] umol/l increase	Affymetrix, Illumina [~ 2500000] (imputed)	N	Urate
13	rs1481012	4	89045331	rs2199936	2016-01-25	25811787	Huffman JE	2015-03-26	PLoS One	www.ncbi.nlm.nih.gov/pubmed/25811787	Modulation of genetic associations with serum urate levels by body-mass-index in humans.	Urate levels in lean individuals	up to 5,529 European ancestry male individuals, up to 9,753 European ancestry female individuals		4q22.1	ABCG2	ABCG2			ENSG00000118777			rs2199936-G	rs2199936	0	2199936	intron_variant	0	0.9	1e-22	22	(Men)	0.323	[0.26-0.39] kg/m2 decrease	Affymetrix, Illumina [at least 188473] (imputed)	N	Urate
13	rs1481012	4	89045331	rs2199936	2016-01-25	25811787	Huffman JE	2015-03-26	PLoS One	www.ncbi.nlm.nih.gov/pubmed/25811787	Modulation of genetic associations with serum urate levels by body-mass-index in humans.	Urate levels in overweight individuals	up to 10,058 European ancestry male individuals, up to 7,189 European ancestry female individuals		4q22.1	ABCG2	ABCG2			ENSG00000118777			rs2199936-G	rs2199936	0	2199936	intron_variant	0	0.89	1e-22	22	(men)	0.243	[0.19-0.29] kg/m2 decrease	Affymetrix, Illumina [at least 188473] (imputed)	N	Urate
13	rs1481012	4	89045331	rs75544042	2017-09-18	25676789	Wen CC	2015-05-01	Clin Pharmacol Ther	www.ncbi.nlm.nih.gov/pubmed/25676789	Genome-wide association study identifies ABCG2 (BCRP) as an allopurinol transporter and a determinant of drug response.	Serum uric acid levels in response to allopurinol in gout	1,607 European ancestry individuals, 238 East Asian individuals, 84 African American individuals, 85 Hispanic individuals, 13 individuals		4q22.1	PKD2, ABCG2	ABCG2			ENSG00000118777			rs75544042-?	rs75544042	1	2199936	intron_variant	0	NR	2e-07	6.69897		0.298	unit increase	Affymetrix [NR] (imputed)	N	Gout
13	rs1481012	4	89045331	rs75544042	2020-03-31	31959922	Matoba N	2020-01-20	Nat Hum Behav	www.ncbi.nlm.nih.gov/pubmed/31959922	GWAS of 165,084 Japanese individuals identified nine loci associated with dietary habits.	Coffee consumption	152,634 Japanese ancestry individuals		4q22.1	ABCG2	ABCG2			ENSG00000118777			rs75544042-?	rs75544042	1	2199936	intron_variant	0	NR	5e-08	7.30103		0.069	[0.045-0.093] unit increase	Illumina [6108828] (imputed)	N	Nutrition
13	rs1481012	4	89045331	rs2199936	2019-08-29	31046077	Zhong VW	2019-05-02	Hum Mol Genet	www.ncbi.nlm.nih.gov/pubmed/31046077	A genome-wide association study of bitter and sweet beverage consumption.	Coffee consumption	335,909 European ancestry individuals	39,924 European ancestry individuals	4q22.1	ABCG2	ABCG2			ENSG00000118777			rs2199936-G	rs2199936	0	2199936	intron_variant	0	0.8866	4e-11	10.3979		0.0153	[0.011-0.02] unit increase	Affymetrix [~ 7740000] (imputed)	N	Nutrition
13	rs1481012	4	89045331	rs2199936	2019-05-08	30993211	Nakatochi M	2019-04-08	Commun Biol	www.ncbi.nlm.nih.gov/pubmed/30993211	Genome-wide meta-analysis identifies multiple novel loci associated with serum uric acid levels in Japanese individuals.	Serum uric acid levels	121,745 Japanese ancestry individuals, at least 88,461 European ancestry individuals		4q22.1	ABCG2	ABCG2			ENSG00000118777			rs2199936-A	rs2199936	0	2199936	intron_variant	0	0.2962	1e-148	148	(Japanese)	0.1145	[0.11-0.12] unit increase	Illumina [1986983] (imputed)	N	Urate
13	rs1481012	4	89045331	rs2199936	2019-05-08	30993211	Nakatochi M	2019-04-08	Commun Biol	www.ncbi.nlm.nih.gov/pubmed/30993211	Genome-wide meta-analysis identifies multiple novel loci associated with serum uric acid levels in Japanese individuals.	Serum uric acid levels	121,745 Japanese ancestry individuals, at least 88,461 European ancestry individuals		4q22.1	ABCG2	ABCG2			ENSG00000118777			rs2199936-A	rs2199936	0	2199936	intron_variant	0	0.095	5e-128	127.301	(EA)	0.164286	[0.15-0.18] unit increase	Illumina [1986983] (imputed)	N	Urate
13	rs1481012	4	89045331	rs2199936	2020-04-17	31669095	Zhu Z	2019-10-24	J Allergy Clin Immunol	www.ncbi.nlm.nih.gov/pubmed/31669095	Shared Genetic and Experimental Links between Obesity-Related Traits and Asthma Subtypes in UK Biobank.	Body mass index	457,822 European ancestry individuals		4q22.1	NR	ABCG2			ENSG00000118777			rs2199936-?	rs2199936	0	2199936	intron_variant	0	NR	4e-12	11.3979				Affymetrix [~ 8270000] (imputed)	N	BMI/Waist-hip Ratio
13	rs1481012	4	89050026	rs74904971	2020-07-21	32238385	Nakayama A	2020-04-01	Ann Rheum Dis	www.ncbi.nlm.nih.gov/pubmed/32238385	Subtype-specific gout susceptibility loci and enrichment of selection pressure on ABCG2 and ALDH2 identified by subtype genome-wide meta-analyses of clinically defined gout patients.	Gout (combined type)	905 Japanese ancestry male cases, 4,554 Japanese ancestry male controls		4q22.1	ABCG2	ABCG2			ENSG00000118777			rs74904971-A	rs74904971	0	74904971	intron_variant	0	0.276	2e-56	55.699		2.46	[2.20-2.76]	Illumina [7206774] (imputed)	N	Gout
13	rs1481012	4	89050026	rs74904971	2019-10-29	31578528	Tin A	2019-10-02	Nat Genet	www.ncbi.nlm.nih.gov/pubmed/31578528	Target genes, variants, tissues and transcriptional pathways influencing human serum urate levels.	Urate levels	288,649 European ancestry individuals, 125,725 East Asian ancestry individuals, 33,671 African American individuals, 9,037 South Asian ancestry individuals, 608 Hispanic individuals		4q22.1	ABCG2	ABCG2			ENSG00000118777			rs74904971-A	rs74904971	0	74904971	intron_variant	0	0.1961	0	554.301		0.2167	[0.21-0.23] mg/dL increase	Affymetrix, Illumina [8249849] (imputed)	N	Urate
13	rs1481012	4	89050026	rs74904971	2019-10-29	31578528	Tin A	2019-10-02	Nat Genet	www.ncbi.nlm.nih.gov/pubmed/31578528	Target genes, variants, tissues and transcriptional pathways influencing human serum urate levels.	Urate levels	174,111 European, East Asian, African American, South Asian and Hispanic ancestry men, 172,102 European, East Asian, African American, South Asian and Hispanic ancestry women		4q22.1	NR	ABCG2			ENSG00000118777			rs74904971-A	rs74904971	0	74904971	intron_variant	0	0.2183	1e-285	285	(men)	0.2338	[0.22-0.25] mg/dL increase	Affymetrix, Illumina [8249849] (imputed)	N	Urate
13	rs1481012	4	89050026	rs74904971	2019-10-29	31578528	Tin A	2019-10-02	Nat Genet	www.ncbi.nlm.nih.gov/pubmed/31578528	Target genes, variants, tissues and transcriptional pathways influencing human serum urate levels.	Urate levels	174,111 European, East Asian, African American, South Asian and Hispanic ancestry men, 172,102 European, East Asian, African American, South Asian and Hispanic ancestry women		4q22.1	NR	ABCG2			ENSG00000118777			rs74904971-A	rs74904971	0	74904971	intron_variant	0	0.2047	1e-169	169	(women)	0.1692	[0.16-0.18] mg/dL increase	Affymetrix, Illumina [8249849] (imputed)	N	Urate
13	rs1481012	4	89052323	rs2231142	2009-06-22	19503597	Kolz M	2009-06-05	PLoS Genet	www.ncbi.nlm.nih.gov/pubmed/19503597	Meta-analysis of 28,141 individuals identifies common variants within five new loci that influence uric acid concentrations.	Uric acid levels	12,328 European ancestry males, 15,813 European ancestry females		4q22.1	ABCG2	ABCG2			ENSG00000118777			rs2231142-T	rs2231142	0	2231142	missense_variant	0	0.11	1e-10	10	(women)	0.14	[0.096-0.181] mg/dl increase	Affymetrix, Illumina [2493963] (imputed)	N	Urate
13	rs1481012	4	89052323	rs2231142	2009-06-22	19503597	Kolz M	2009-06-05	PLoS Genet	www.ncbi.nlm.nih.gov/pubmed/19503597	Meta-analysis of 28,141 individuals identifies common variants within five new loci that influence uric acid concentrations.	Uric acid levels	12,328 European ancestry males, 15,813 European ancestry females		4q22.1	ABCG2	ABCG2			ENSG00000118777			rs2231142-T	rs2231142	0	2231142	missense_variant	0	0.11	2e-18	17.699	(men)	0.22	[0.171-0.270] mg/dl increase	Affymetrix, Illumina [2493963] (imputed)	N	Urate
13	rs1481012	4	89052323	rs2231142	2008-11-12	18834626	Dehghan A	2008-10-01	Lancet	www.ncbi.nlm.nih.gov/pubmed/18834626	Association of three genetic loci with uric acid concentration and risk of gout: a genome-wide association study.	Urate levels	11,847 European ancestry individuals	11,024 European ancestry individuals, 3,843 African American individuals	4q22.1	ABCG2	ABCG2			ENSG00000118777			rs2231142-?	rs2231142	0	2231142	missense_variant	0	0.11	3e-60	59.5229	(EA)	0.24	[0.20-0.28] unit increase	Affymetrix, Illumina [up to 530683]	N	Urate
13	rs1481012	4	89052323	rs2231142	2012-02-08	22229870	Karns R	2012-01-09	Ann Hum Genet	www.ncbi.nlm.nih.gov/pubmed/22229870	Genome-wide association of serum uric acid concentration: replication of sequence variants in an island population of the Adriatic coast of Croatia.	Uric acid levels	1,300 European ancestry individuals		4q22.1	ABCG2	ABCG2			ENSG00000118777			rs2231142-T	rs2231142	0	2231142	missense_variant	0	0.08	5e-06	5.30103		27.4	[NR] umol/L increase	Affymetrix [2241249] (imputed)	N	Urate
13	rs1481012	4	89052323	rs2231142	2013-03-15	23263486	Kottgen A	2012-12-23	Nat Genet	www.ncbi.nlm.nih.gov/pubmed/23263486	Genome-wide association analyses identify 18 new loci associated with serum urate concentrations.	Urate levels	49,825 European ancestry males, 60,522 European ancestry females	Up to 32,813 European ancestry individuals	4q22.1	ABCG2	ABCG2			ENSG00000118777			rs2231142-T	rs2231142	0	2231142	missense_variant	0	0.11	1e-134	134		0.217	[0.20-0.23] mg/dl increase	Affymetrix, Illumina, Perlegen [2450547] (imputed)	N	Urate
13	rs1481012	4	89052323	rs2231142	2019-07-16	30924126	Brackman DJ	2019-03-28	Clin Pharmacol Ther	www.ncbi.nlm.nih.gov/pubmed/30924126	Genome-wide Association and Functional Studies Reveal Novel Pharmacological Mechanisms for Allopurinol.	Response to allopurinol in gout (change in serum uric acid levels)	2,647 European ancestry cases, 303 East Asian cases, 115 African American cases, 114 Latino cases	318 European ancestry cases, 502 European ancestry cases	4q22.1	ABCG2	ABCG2			ENSG00000118777			rs2231142-T	rs2231142	0	2231142	missense_variant	0	NR	8e-11	10.0969		0.293	[0.19-0.39] mg/dL increase	Affymetrix, Illumina [NR] (imputed)	N	Gout
13	rs1481012	4	89052323	rs2231142	2014-02-13	21983786	Sulem P	2011-10-09	Nat Genet	www.ncbi.nlm.nih.gov/pubmed/21983786	Identification of low-frequency variants associated with gout and serum uric acid levels.	Gout	968 European ancestry cases, 40,000 European ancestry controls		4q22.1	ABCG2	ABCG2			ENSG00000118777			rs2231142-T	rs2231142	0	2231142	missense_variant	0	0.101	3e-12	11.5229		1.67	[1.43-1.92]	Illumina [15957390] (imputed)	N	Gout
13	rs1481012	4	89052323	rs2231142	2014-02-13	21983786	Sulem P	2011-10-09	Nat Genet	www.ncbi.nlm.nih.gov/pubmed/21983786	Identification of low-frequency variants associated with gout and serum uric acid levels.	Serum uric acid levels	15,506 European ancestry individuals		4q22.1	ABCG2	ABCG2			ENSG00000118777			rs2231142-T	rs2231142	0	2231142	missense_variant	0	0.101	2e-20	19.699		0.16	[0.12-0.19] s.d. increase	Illumina [15957390] (imputed)	N	Urate
13	rs1481012	4	89052323	rs2231142	2016-01-25	25811787	Huffman JE	2015-03-26	PLoS One	www.ncbi.nlm.nih.gov/pubmed/25811787	Modulation of genetic associations with serum urate levels by body-mass-index in humans.	Urate levels in lean individuals	up to 5,529 European ancestry male individuals, up to 9,753 European ancestry female individuals		4q22.1	ABCG2	ABCG2			ENSG00000118777			rs2231142-G	rs2231142	0	2231142	missense_variant	0	0.89	2e-29	28.699		0.223	[0.18-0.26] kg/m2 decrease	Affymetrix, Illumina [at least 188473] (imputed)	N	Urate
13	rs1481012	4	89052323	rs2231142	2016-01-25	25811787	Huffman JE	2015-03-26	PLoS One	www.ncbi.nlm.nih.gov/pubmed/25811787	Modulation of genetic associations with serum urate levels by body-mass-index in humans.	Urate levels in lean individuals	up to 5,529 European ancestry male individuals, up to 9,753 European ancestry female individuals		4q22.1	ABCG2	ABCG2			ENSG00000118777			rs2231142-G	rs2231142	0	2231142	missense_variant	0	0.89	6e-13	12.2218	(Women)	0.173	[0.13-0.22] kg/m2 decrease	Affymetrix, Illumina [at least 188473] (imputed)	N	Urate
13	rs1481012	4	89052323	rs2231142	2016-01-25	25811787	Huffman JE	2015-03-26	PLoS One	www.ncbi.nlm.nih.gov/pubmed/25811787	Modulation of genetic associations with serum urate levels by body-mass-index in humans.	Urate levels in overweight individuals	up to 10,058 European ancestry male individuals, up to 7,189 European ancestry female individuals		4q22.1	ABCG2	ABCG2			ENSG00000118777			rs2231142-G	rs2231142	0	2231142	missense_variant	0	0.89	2e-30	29.699		0.215	[0.18-0.25] kg/m2 decrease	Affymetrix, Illumina [at least 188473] (imputed)	N	Urate
13	rs1481012	4	89052323	rs2231142	2016-01-25	25811787	Huffman JE	2015-03-26	PLoS One	www.ncbi.nlm.nih.gov/pubmed/25811787	Modulation of genetic associations with serum urate levels by body-mass-index in humans.	Urate levels in overweight individuals	up to 10,058 European ancestry male individuals, up to 7,189 European ancestry female individuals		4q22.1	ABCG2	ABCG2			ENSG00000118777			rs2231142-G	rs2231142	0	2231142	missense_variant	0	0.89	2e-11	10.699	(women)	0.19	[0.14-0.24] kg/m2 decrease	Affymetrix, Illumina [at least 188473] (imputed)	N	Urate
13	rs1481012	4	89052323	rs2231142	2016-01-22	25811787	Huffman JE	2015-03-26	PLoS One	www.ncbi.nlm.nih.gov/pubmed/25811787	Modulation of genetic associations with serum urate levels by body-mass-index in humans.	Urate levels in obese individuals	4,613 European ancestry male individuals, 4,690 European ancestry female individuals, 142 European ancestry individuals		4q22.1	ABCG2	ABCG2			ENSG00000118777			rs2231142-G	rs2231142	0	2231142	missense_variant	0	0.89	1e-07	7		0.135	[0.086-0.184] kg/m2 decrease	Affymetrix, Illumina [at least 188473] (imputed)	N	Urate
13	rs1481012	4	89052323	rs2231142	2017-09-18	25676789	Wen CC	2015-05-01	Clin Pharmacol Ther	www.ncbi.nlm.nih.gov/pubmed/25676789	Genome-wide association study identifies ABCG2 (BCRP) as an allopurinol transporter and a determinant of drug response.	Serum uric acid levels in response to allopurinol in gout	1,607 European ancestry individuals, 238 East Asian individuals, 84 African American individuals, 85 Hispanic individuals, 13 individuals		4q22.1	ABCG2	ABCG2			ENSG00000118777			rs2231142-?	rs2231142	0	2231142	missense_variant	0		3e-07	6.52288		0.2978	unit decrease	Affymetrix [NR] (imputed)	N	Gout
13	rs1481012	4	89052323	rs2231142	2016-02-12	25967671	Li C	2015-05-13	Nat Commun	www.ncbi.nlm.nih.gov/pubmed/25967671	Genome-wide association analysis identifies three new risk loci for gout arthritis in Han Chinese.	Gout	1,255 Han Chinese ancestry male cases, 1,848 Han Chinese ancestry male controls	3,020 Han Chinese ancestry male cases, 4,424 Han Chinese ancestry male controls	4q22.1	NR	ABCG2			ENSG00000118777			rs2231142-T	rs2231142	0	2231142	missense_variant	0	0.309	5e-10	9.30103		1.82	[NR]	Affymetrix [603505]	N	Gout
13	rs1481012	4	89052323	rs2231142	2014-10-22	24513273	Yang B	2014-02-11	BMC Med Genomics	www.ncbi.nlm.nih.gov/pubmed/24513273	A genome-wide association study identifies common variants influencing serum uric acid concentrations in a Chinese population.	Serum uric acid levels	3,451 Han Chinese ancestry individuals	8,830 Chinese ancestry individuals	4q22.1	ABCG2	ABCG2			ENSG00000118777			rs2231142-T	rs2231142	0	2231142	missense_variant	0	0.31	3e-42	41.5229		0.045	[0.037-0.053] unit increase	Affymetrix, Illumina [658288]	N	Urate
13	rs1481012	4	89052323	rs2231142	2018-07-04	29453348	Chen CJ	2018-02-16	Sci Rep	www.ncbi.nlm.nih.gov/pubmed/29453348	ABCG2 contributes to the development of gout and hyperuricemia in a genome-wide association study.	Gout	747 East Asian ancestry cases, 2,071 East Asian ancestry controls		4q22.1	ABCG2	ABCG2			ENSG00000118777			rs2231142-T	rs2231142	0	2231142	missense_variant	0	0.278	2e-42	41.699		4.34	[2.97-6.36] (TT genotype)	Affymetrix [537478]	N	Gout
13	rs1481012	4	89052323	rs2231142	2018-07-04	29453348	Chen CJ	2018-02-16	Sci Rep	www.ncbi.nlm.nih.gov/pubmed/29453348	ABCG2 contributes to the development of gout and hyperuricemia in a genome-wide association study.	Gout vs. Hyperuricemia	747 East Asian ancestry gout cases, 747 East Asian ancestry hyperuricemia cases		4q22.1	ABCG2	ABCG2			ENSG00000118777			rs2231142-T	rs2231142	0	2231142	missense_variant	0	0.278	1e-07	7		3.37	[2.43-4.68] (TT genotype)	Affymetrix [537478]	N	Gout
13	rs1481012	4	89052323	rs2231142	2018-07-04	29453348	Chen CJ	2018-02-16	Sci Rep	www.ncbi.nlm.nih.gov/pubmed/29453348	ABCG2 contributes to the development of gout and hyperuricemia in a genome-wide association study.	Hyperuricemia	747 East Asian ancestry cases, 2,071 East Asian ancestry controls		4q22.1	ABCG2	ABCG2			ENSG00000118777			rs2231142-T	rs2231142	0	2231142	missense_variant	0	0.278	1e-07	7		2.15	[1.57-2.94] (TT genotype)	Affymetrix [537478]	N	Other
13	rs1481012	4	89052323	rs2231142	2016-11-22	26902266	Giri AK	2016-02-23	Sci Rep	www.ncbi.nlm.nih.gov/pubmed/26902266	Genome wide association study of uric acid in Indian population and interaction of identified variants with Type 2 diabetes.	Serum uric acid levels	1,109 Indo-European ancestry individuals	3,725 Indo-European ancestry individuals	4q22.1	ABCG2	ABCG2			ENSG00000118777			rs2231142-A	rs2231142	0	2231142	missense_variant	0	NR	8e-08	7.09691		15.75	[10.01-21.50] unit increase	Illumina [539662]	N	Urate
13	rs1481012	4	89052323	rs2231142	2021-02-18	33287642	Said MA	2020-12-08	J Am Heart Assoc	www.ncbi.nlm.nih.gov/pubmed/33287642	Associations of Observational and Genetically Determined Caffeine Intake With Coronary Artery Disease and Diabetes Mellitus.	Caffeine consumption from coffee or tea	362,316 European ancestry individuals		4q22.1	ABCG2, CERS2, CTSS, GOLPH3L, HORMAD1, SETDB1	ABCG2			ENSG00000118777			rs2231142-G	rs2231142	0	2231142	missense_variant	0	0.886707	1e-26	26		0.03913	[0.032-0.046] unit increase	Affymetrix [19400838] (imputed)	N	Nutrition
13	rs1481012	4	89052323	rs2231142	2020-09-10	32514006	Cho SK	2020-06-08	Sci Rep	www.ncbi.nlm.nih.gov/pubmed/32514006	Polygenic analysis of the effect of common and low-frequency genetic variants on serum uric acid levels in Korean individuals.	Serum uric acid levels	6,881 Korean ancestry individuals	3,914 Korean ancestry individuals	4q22.1	ABCG2	ABCG2			ENSG00000118777			rs2231142-T	rs2231142	0	2231142	missense_variant	0	0.2728	2e-29	28.699		0.2207	[0.18-0.26] unit increase	Affymetrix, Illumina [6129701] (imputed)	N	Urate
13	rs1481012	4	89052323	rs2231142	2021-07-09	33031748	Feofanova EV	2020-10-01	Am J Hum Genet	www.ncbi.nlm.nih.gov/pubmed/33031748	A Genome-wide Association Study Discovers 46 Loci of the Human Metabolome in the Hispanic Community Health Study/Study of Latinos.	Serum metabolite levels	3,926 Hispanic/Latino individuals		4q22.1	ABCG2	ABCG2			ENSG00000118777			rs2231142-G	rs2231142	0	2231142	missense_variant	0	0.861564	7e-91	90.1549	(4-hydroxychlorothalonil)	0.583	[0.53-0.64] unit decrease	Illumina [13039987] (imputed)	N	Blood Markers (non-Iron)
13	rs1481012	4	89052323	rs2231142	2018-07-04	29558500	Lee J	2018-03-20	PLoS One	www.ncbi.nlm.nih.gov/pubmed/29558500	Genome-wide association analysis identifies multiple loci associated with kidney disease-related traits in Korean populations.	Uric acid levels	7,064 Korean ancestry individuals	3,703 Korean ancestry individuals	4q22.1	ABCG2, PKD2	ABCG2			ENSG00000118777			rs2231142-?	rs2231142	0	2231142	missense_variant	0		3e-39	38.5229		0.2804	[0.24-0.32] unit increase	Affymetrix [345072]	N	Urate
13	rs1481012	4	89052323	rs2231142	2018-10-17	30181573	Jing J	2018-09-04	Sci Rep	www.ncbi.nlm.nih.gov/pubmed/30181573	Genetics of serum urate concentrations and gout in a high-risk population, patients with chronic kidney disease.	Serum urate levels in chronic kidney disease	4,941 European ancestry cases		4q22.1	ABCG2	ABCG2			ENSG00000118777			rs2231142-T	rs2231142	0	2231142	missense_variant	0	0.11	9e-14	13.0458		0.4	[0.3-0.5] mg/dl increase	Illumina [9281895] (imputed)	N	Urate
13	rs1481012	4	89052323	rs2231142	2019-01-16	30305239	Macias-Kauffer LR	2018-10-01	Int J Cardiol	www.ncbi.nlm.nih.gov/pubmed/30305239	Genetic contributors to serum uric acid levels in Mexicans and their effect on premature coronary artery disease.	Serum uric acid levels	2153 Mexican ancestry individuals		4q22.1	ABCG2	ABCG2			ENSG00000118777			rs2231142-T	rs2231142	0	2231142	missense_variant	0	NR	2e-10	9.69897		0.23	[NR] unit increase	Illumina [865896] (imputed)	N	Urate
13	rs1481012	4	89052323	rs2231142	2020-10-23	32665545	van der Meer D	2020-07-14	Nat Commun	www.ncbi.nlm.nih.gov/pubmed/32665545	Understanding the genetic determinants of the brain with MOSTest.	Subcortical volume (min-P)	26,502 European ancestry individuals		4q22.1	CA14, APH1A, C1orf54, C1orf51, MRPS21, PRPF3, RPRD2, TARS2, ECM1, ADAMTSL4, AL356356.1	ABCG2			ENSG00000118777			rs2231142-?	rs2231142	0	2231142	missense_variant	0		2e-08	7.69897				NR [7428630] (imputed)	N	Brain/Cognition
13	rs1481012	4	89052323	rs2231142	2021-09-08	33832965	Sandoval-Plata G	2021-04-08	Ann Rheum Dis	www.ncbi.nlm.nih.gov/pubmed/33832965	Variants in urate transporters, ADH1B, GCKR and MEPE genes associate with transition from asymptomatic hyperuricaemia to gout: results of the first gout versus asymptomatic hyperuricaemia GWAS in Caucasians using data from the UK Biobank.	Gout	7,049 European ancestry cases, 64,424 European ancestry controls		4q22.1	ABCG2	ABCG2			ENSG00000118777			rs2231142-T	rs2231142	0	2231142	missense_variant	0	0.12	3e-255	254.523		2.5	[2.37-2.64]	Affymetrix [710030]	N	Gout
13	rs1481012	4	89052323	rs2231142	2021-09-08	33832965	Sandoval-Plata G	2021-04-08	Ann Rheum Dis	www.ncbi.nlm.nih.gov/pubmed/33832965	Variants in urate transporters, ADH1B, GCKR and MEPE genes associate with transition from asymptomatic hyperuricaemia to gout: results of the first gout versus asymptomatic hyperuricaemia GWAS in Caucasians using data from the UK Biobank.	Gout vs asymptomatic hyperuricemia	4,934 European ancestry cases, 56,948 European ancestry controls	2,115 European ancestry cases, 24,406 European ancestry controls	4q22.1	ABCG2	ABCG2			ENSG00000118777			rs2231142-T	rs2231142	0	2231142	missense_variant	0	0.14	3e-109	108.523		1.65	[1.58-1.73]	Affymetrix [710030]	N	Gout
13	rs1481012	4	89052323	rs2231142	2019-10-29	31578528	Tin A	2019-10-02	Nat Genet	www.ncbi.nlm.nih.gov/pubmed/31578528	Target genes, variants, tissues and transcriptional pathways influencing human serum urate levels.	Urate levels	288,649 European ancestry individuals, 125,725 East Asian ancestry individuals, 33,671 African American individuals, 9,037 South Asian ancestry individuals, 608 Hispanic individuals		4q22.1	ABCG2	ABCG2			ENSG00000118777			rs2231142-T	rs2231142	0	2231142	missense_variant	0	0.0852	7e-21	20.1549	(South Asian)	0.3369	[0.27-0.41] mg/dL increase	Affymetrix, Illumina [8249849] (imputed)	N	Urate
13	rs1481012	4	89052323	rs2231142	2019-08-16	31207883	Rivera-Paredez B	2019-06-14	Nutrients	www.ncbi.nlm.nih.gov/pubmed/31207883	Influence of Genetic and Non-Genetic Risk Factors for Serum Uric Acid Levels and Hyperuricemia in Mexicans.	Serum uric acid levels	396 Mexican ancestry individuals	3,693 Mexican ancestry individuals	4q22.1	ABCG2	ABCG2			ENSG00000118777			rs2231142-T	rs2231142	0	2231142	missense_variant	0	NR	1e-18	18		0.23	[0.18-0.28] unit increase	Illumina [7200000] (imputed)	N	Urate
13	rs1481012	4	89052323	rs2231142	2019-10-29	31578528	Tin A	2019-10-02	Nat Genet	www.ncbi.nlm.nih.gov/pubmed/31578528	Target genes, variants, tissues and transcriptional pathways influencing human serum urate levels.	Gout	13,179 European, African American and unknown ancestry cases, 750,634 European, African American and unknown ancestry controls		4q22.1	ABCG2	ABCG2			ENSG00000118777			rs2231142-?	rs2231142	0	2231142	missense_variant	0	NR	1e-290	290	(EA)			Affymetrix, Illumina [8249849] (imputed)	N	Gout
13	rs1481012	4	89054667	rs4148155	2013-09-04	20139978	Kamatani Y	2010-02-07	Nat Genet	www.ncbi.nlm.nih.gov/pubmed/20139978	Genome-wide association study of hematological and biochemical traits in a Japanese population.	Urate levels	8,868 Japanese ancestry individuals		4q22.1	ABCG2	ABCG2			ENSG00000118777			rs4148155-G	rs4148155	0	4148155	intron_variant	0	0.3	1e-13	13		0.121	[0.09-0.152] unit increase	Illumina [561583]	N	Urate
13	rs1481012	4	89054667	rs4148155	2018-07-28	29403010	Kanai M	2018-02-05	Nat Genet	www.ncbi.nlm.nih.gov/pubmed/29403010	Genetic analysis of quantitative traits in the Japanese population links cell types to complex human diseases.	Serum uric acid levels	109,029 Japanese ancestry individuals		4q22.1	ABCG2	ABCG2			ENSG00000118777			rs4148155-?	rs4148155	0	4148155	intron_variant	0	NR	2e-132	131.699		0.1136	[0.1-0.12] unit increase novel	Illumina [6108953] (imputed)	N	Urate
13	rs1481012	4	89054667	rs4148155	2020-07-21	32238385	Nakayama A	2020-04-01	Ann Rheum Dis	www.ncbi.nlm.nih.gov/pubmed/32238385	Subtype-specific gout susceptibility loci and enrichment of selection pressure on ABCG2 and ALDH2 identified by subtype genome-wide meta-analyses of clinically defined gout patients.	Renal overload gout	486 Japanese ancestry male cases, 4,554 Japanese ancestry male controls		4q22.1	ABCG2	ABCG2			ENSG00000118777			rs4148155-G	rs4148155	0	4148155	intron_variant	0	0.277	1e-45	45		2.79	[2.42-3.22]	Illumina [7206774] (imputed)	N	Gout
13	rs1481012	4	89054667	rs4148155	2020-07-21	32238385	Nakayama A	2020-04-01	Ann Rheum Dis	www.ncbi.nlm.nih.gov/pubmed/32238385	Subtype-specific gout susceptibility loci and enrichment of selection pressure on ABCG2 and ALDH2 identified by subtype genome-wide meta-analyses of clinically defined gout patients.	Gout (normal type)	92 Japanese ancestry male cases, 4,554 Japanese ancestry male controls		4q22.1	ABCG2	ABCG2			ENSG00000118777			rs4148155-G	rs4148155	0	4148155	intron_variant	0	0.277	4e-08	7.39794		2.34	[1.73-3.16]	Illumina [7206774] (imputed)	N	Gout
13	rs1481012	4	89054667	rs4148155	2020-07-21	32238385	Nakayama A	2020-04-01	Ann Rheum Dis	www.ncbi.nlm.nih.gov/pubmed/32238385	Subtype-specific gout susceptibility loci and enrichment of selection pressure on ABCG2 and ALDH2 identified by subtype genome-wide meta-analyses of clinically defined gout patients.	Gout	3,053 Japanese ancestry male cases, 4,554 Japanese ancestry male controls		4q22.1	ABCG2	ABCG2			ENSG00000118777			rs4148155-G	rs4148155	0	4148155	intron_variant	0	0.277	2e-101	100.699		2.23	[2.08-2.41]	Illumina [7206774] (imputed)	N	Gout
13	rs1481012	4	89054667	rs4148155	2020-07-21	32238385	Nakayama A	2020-04-01	Ann Rheum Dis	www.ncbi.nlm.nih.gov/pubmed/32238385	Subtype-specific gout susceptibility loci and enrichment of selection pressure on ABCG2 and ALDH2 identified by subtype genome-wide meta-analyses of clinically defined gout patients.	Renal underexcretion gout	654 Japanese ancestry male cases, 4,554 Japanese ancestry male controls		4q22.1	ABCG2	ABCG2			ENSG00000118777			rs4148155-G	rs4148155	0	4148155	intron_variant	0	0.277	3e-16	15.5229		1.69	[1.49-1.91]	Illumina [7206774] (imputed)	N	Gout
13	rs1481012	4	89054667	rs4148155	2019-02-06	30595370	Kichaev G	2018-12-27	Am J Hum Genet	www.ncbi.nlm.nih.gov/pubmed/30595370	Leveraging Polygenic Functional Enrichment to Improve GWAS Power.	Body mass index	approximately 458,000 European ancestry individuals		4q22.1		ABCG2			ENSG00000118777			rs4148155-?	rs4148155	0	4148155	intron_variant	0	NR	1e-11	11				NR [~ 8900000] (imputed)	N	BMI/Waist-hip Ratio
13	rs1481012	4	89054667	rs4148155	2020-03-23	31900758	Han X	2020-01-03	Eur J Epidemiol	www.ncbi.nlm.nih.gov/pubmed/31900758	Using Mendelian randomization to evaluate the causal relationship between serum C-reactive protein levels and age-related macular degeneration.	C-reactive protein levels	418,642 British ancestry individuals		4q22.1	NR	ABCG2			ENSG00000118777			rs4148155-A	rs4148155	0	4148155	intron_variant	0	0.885393	9e-12	11.0458		0.0221716	[0.016-0.029] unit increase	NR [NR]	N	Blood Markers (non-Iron)
13	rs1481012	4	89054667	rs4148155	2020-09-29	31985003	Boocock J	2020-01-27	Hum Mol Genet	www.ncbi.nlm.nih.gov/pubmed/31985003	Genomic dissection of 43 serum urate-associated loci provides multiple insights into molecular mechanisms of urate control.	Urate levels	110,238 European ancestry individuals, 21,471 East Asian individuals		4q22.1	ABCG2	ABCG2			ENSG00000118777			rs4148155-A	rs4148155	0	4148155	intron_variant	0		2e-135	134.699		0.226	[0.21-0.24] mg/dl decrease	NR [NR] (imputed)	N	Urate
13	rs1481012	4	89054667	rs4148155	2021-02-26	32514122	Ishigaki K	2020-06-08	Nat Genet	www.ncbi.nlm.nih.gov/pubmed/32514122	Large-scale genome-wide association study in a Japanese population identifies novel susceptibility loci across different diseases.	Urolithiasis	6,638 Japanese ancestry cases, 205,815 Japanese ancestry controls		4q22.1		ABCG2			ENSG00000118777			rs4148155-G	rs4148155	0	4148155	intron_variant	0	0.294034354	2e-08	7.69897		1.11797	[1.075471412-1.162147166]	Illumina [8919992] (imputed)	N	Other
13	rs1481012	4	89054667	rs4148155	2018-10-17	30181573	Jing J	2018-09-04	Sci Rep	www.ncbi.nlm.nih.gov/pubmed/30181573	Genetics of serum urate concentrations and gout in a high-risk population, patients with chronic kidney disease.	Gout in chronic kidney disease	1,217 European ancestry cases, 3,724 European ancestry controls		4q22.1	ABCG2	ABCG2			ENSG00000118777			rs4148155-G	rs4148155	0	4148155	intron_variant	0	0.11	5e-09	8.30103		1.55	[1.34-1.79]	Illumina [9281895] (imputed)	N	Gout
13	rs1481012	4	89054667	rs4148155	2021-01-26	32376654	Richardson TG	2020-05-06	BMJ	www.ncbi.nlm.nih.gov/pubmed/32376654	Use of genetic variation to separate the effects of early and later life adiposity on disease risk: mendelian randomisation study.	Adult body size	453,169 European ancestry individuals		4q22.1	ABCG2	ABCG2			ENSG00000118777			rs4148155-A	rs4148155	0	4148155	intron_variant	0	0.88671	3e-11	10.5229		0.0143494	[0.01-0.019] unit increase	Affymetrix [12370749]	N	Other
13	rs1481012	4	89054667	rs4148155	2019-07-16	30899057	Lee MG	2019-03-21	Sci Rep	www.ncbi.nlm.nih.gov/pubmed/30899057	Integrative Genome-Wide Association Studies of eQTL and GWAS Data for Gout Disease Susceptibility.	Gout	373 Han Chinese ancestry cases, 6,721 Han Chinese ancestry controls	385 Han Chinese ancestry cases, 7,445 Han Chinese ancestry controls	4q22.1	PKD2, NAP1L5, ABCG2	ABCG2			ENSG00000118777			rs4148155-G	rs4148155	0	4148155	intron_variant	0	0.31	4e-35	34.3979		2	[NR]	Affymetrix [607675]	N	Gout
13	rs1481012	4	89054667	rs4148155	2020-10-23	32665545	van der Meer D	2020-07-14	Nat Commun	www.ncbi.nlm.nih.gov/pubmed/32665545	Understanding the genetic determinants of the brain with MOSTest.	Subcortical volume (MOSTest)	26,502 European ancestry individuals		4q22.1	ATP6V1E2, RHOQ, PIGF, CRIPT	ABCG2			ENSG00000118777			rs4148155-?	rs4148155	0	4148155	intron_variant	0		2e-14	13.699				NR [7428630] (imputed)	N	Brain/Cognition
13	rs1481012	4	89054667	rs4148155	2019-05-07	30993211	Nakatochi M	2019-04-08	Commun Biol	www.ncbi.nlm.nih.gov/pubmed/30993211	Genome-wide meta-analysis identifies multiple novel loci associated with serum uric acid levels in Japanese individuals.	Serum uric acid levels	121,745 Japanese ancestry individuals	at least 101,293 European ancestry individuals	4q22.1	ABCG2	ABCG2			ENSG00000118777			rs4148155-A	rs4148155	0	4148155	intron_variant	0	0.705	2e-149	148.699	(Japanese)	0.115	[0.11-0.12] unit decrease	Illumina [5864938] (imputed)	N	Urate
13	rs1481012	4	89054667	rs4148155	2021-06-17	31784582	Chittoor G	2019-11-29	Sci Rep	www.ncbi.nlm.nih.gov/pubmed/31784582	Fine mapping and identification of serum urate loci in American Indians: The Strong Heart Family Study.	Serum urate levels	2,000 American Indian individuals		4q22.1	ABCG2	ABCG2			ENSG00000118777			rs4148155-G	rs4148155	0	4148155	intron_variant	0		2e-09	8.69897		5.98	unit decrease (z-score)	Illumina [162718]	N	Urate
14	rs17199964	4	102707791	rs17199964	2020-01-28	31676860	Zhao B	2019-11-01	Nat Genet	www.ncbi.nlm.nih.gov/pubmed/31676860	Genome-wide association analysis of 19,629 individuals identifies variants influencing regional brain volumes and refines their genetic co-architecture with cognitive and mental health traits.	Brain region volumes	19,629 British ancestry individuals		4q24	NR	BANK1			ENSG00000153064			rs17199964-?	rs17199964	0	17199964	intron_variant	0	NR	3e-11	10.5229	(left accumbens area)			NR [9227495] (imputed)	N	Brain/Cognition
14	rs17199964	4	102707791	rs17199964	2020-01-28	31676860	Zhao B	2019-11-01	Nat Genet	www.ncbi.nlm.nih.gov/pubmed/31676860	Genome-wide association analysis of 19,629 individuals identifies variants influencing regional brain volumes and refines their genetic co-architecture with cognitive and mental health traits.	Brain region volumes	19,629 British ancestry individuals		4q24	NR	BANK1			ENSG00000153064			rs17199964-?	rs17199964	0	17199964	intron_variant	0	NR	5e-09	8.30103	(right accumbens area)			NR [9227495] (imputed)	N	Brain/Cognition
14	rs17199964	4	102707791	rs17199964	2018-02-23	29326435	Hill WD	2018-01-11	Mol Psychiatry	www.ncbi.nlm.nih.gov/pubmed/29326435	A combined analysis of genetically correlated traits identifies 187 loci and a role for neurogenesis and myelination in intelligence.	Intelligence (MTAG)	120,934 British ancestry individuals, 127,548 individuals		4q24	BANK1	BANK1			ENSG00000153064			rs17199964-A	rs17199964	0	17199964	intron_variant	0	NR	2e-09	8.69897		0.0338353	[0.023-0.045] unit decrease	Affymetrix [NR]	N	Brain/Cognition
14	rs17199964	4	102707791	rs17199964	2018-09-17	29844566	Davies G	2018-05-29	Nat Commun	www.ncbi.nlm.nih.gov/pubmed/29844566	Study of 300,486 individuals identifies 148 independent genetic loci influencing general cognitive function.	General cognitive ability	up to 300,486 European ancestry individuals		4q24	BANK1	BANK1			ENSG00000153064			rs17199964-A	rs17199964	0	17199964	intron_variant	0	NR	2e-09	8.69897		5.964	z-score decrease	Affymetrix, Illumina [at least 2500000] (imputed)	N	Brain/Cognition
14	rs17199964	4	102707791	rs17199964	2018-09-12	29942086	Savage JE	2018-06-25	Nat Genet	www.ncbi.nlm.nih.gov/pubmed/29942086	Genome-wide association meta-analysis in 269,867 individuals identifies new genetic and functional links to intelligence.	Intelligence	269,867 European ancestry individuals		4q24	NR	BANK1			ENSG00000153064			rs17199964-A	rs17199964	0	17199964	intron_variant	0	NR	7e-12	11.1549		6.864	z-score decrease	Affymetrix, Illumina [9295118] (imputed)	N	Brain/Cognition
14	rs17199964	4	102707791	rs17199964	2018-12-05	30289880	Qi G	2018-10-05	PLoS Genet	www.ncbi.nlm.nih.gov/pubmed/30289880	Heritability informed power optimization (HIPO) leads to enhanced detection of genetic associations across multiple traits.	Lipid traits (pleiotropy) (HIPO component 1)	188,577 European ancestry individuals		4q24	BANK1	BANK1			ENSG00000153064			rs17199964-?	rs17199964	0	17199964	intron_variant	0	NR	3e-08	7.52288				NR [1800000]	N	Blood Markers (non-Iron)
14	4:102926923:A:G	4	102865304	rs13126505	2013-02-12	23128233	Jostins L	2012-11-01	Nature	www.ncbi.nlm.nih.gov/pubmed/23128233	Host-microbe interactions have shaped the genetic architecture of inflammatory bowel disease.	Crohn's disease	Up to 12,924 European ancestry cases, up to 21,442 European ancestry controls	Up to 25,683 European ancestry cases, up to 17,015 European ancestry controls	4q24	intergenic	BANK1			ENSG00000153064			rs13126505-A	rs13126505	0	13126505	intron_variant	0	0.096	2e-12	11.699		1.172	[1.10-1.248]	Affymetrix, Illumina [1230000] (imputed)	N	Other
14	4:102926923:A:G	4	102865304	rs13126505	2017-06-02	28067908	de Lange KM	2017-01-09	Nat Genet	www.ncbi.nlm.nih.gov/pubmed/28067908	Genome-wide association study implicates immune activation of multiple integrin genes in inflammatory bowel disease.	Crohn's disease	12,194 European and unknown ancestry cases, 28,072 European and unknown ancestry controls		4q24	NFKB1, SLC39A8, BANK1	BANK1			ENSG00000153064			rs13126505-?	rs13126505	0	13126505	intron_variant	0		4e-08	7.39794				Illumina [9560910] (imputed)	N	Other
14	4:102926923:A:G	4	102865304	rs13126505	2017-06-02	28067908	de Lange KM	2017-01-09	Nat Genet	www.ncbi.nlm.nih.gov/pubmed/28067908	Genome-wide association study implicates immune activation of multiple integrin genes in inflammatory bowel disease.	Inflammatory bowel disease	25,042 European and unknown ancestry cases, 34,915 European and unknown ancestry controls		4q24	NFKB1, SLC39A8, BANK1	BANK1			ENSG00000153064			rs13126505-?	rs13126505	0	13126505	intron_variant	0		4e-06	5.39794				Illumina [9725440] (imputed)	N	Other
14	4:102926923:A:G	4	102865304	rs13126505	2016-07-24	26192919	Liu JZ	2015-07-20	Nat Genet	www.ncbi.nlm.nih.gov/pubmed/26192919	Association analyses identify 38 susceptibility loci for inflammatory bowel disease and highlight shared genetic risk across populations.	Inflammatory bowel disease	12,882 European ancestry cases, 21,770 European ancestry controls	25,273 European ancestry cases, 26,715 European ancestry controls, 548 Iranian ancestry cases, 342 Iranian ancestry control, 1,423 Indian ancestry cases, 990 Indian ancestry controls, 2,824 East Asian ancestry cases, 3,719 East Asian ancestry controls	4q24	NR	BANK1			ENSG00000153064			rs13126505-A	rs13126505	0	13126505	intron_variant	0	0.06306	1e-10	10	(EA)	1.13715	[1.1-1.18]	Affymetrix, Illumina [~ 9000000] (imputed)	N	Other
14	4:102926923:A:G	4	102865304	rs13126505	2018-09-12	29942086	Savage JE	2018-06-25	Nat Genet	www.ncbi.nlm.nih.gov/pubmed/29942086	Genome-wide association meta-analysis in 269,867 individuals identifies new genetic and functional links to intelligence.	Intelligence	269,867 European ancestry individuals		4q24	NR	BANK1			ENSG00000153064			rs13126505-A	rs13126505	0	13126505	intron_variant	0	NR	6e-16	15.2218		8.086	z-score decrease	Affymetrix, Illumina [9295118] (imputed)	N	Brain/Cognition
14	4:102926923:A:G	4	102865304	rs13126505	2021-01-13	33414549	Demange PA	2021-01-07	Nat Genet	www.ncbi.nlm.nih.gov/pubmed/33414549	Investigating the genetic architecture of noncognitive skills using GWAS-by-subtraction.	Cognitive aspects of educational attainment	257,700 European ancestry individuals		4q24	NR	BANK1			ENSG00000153064			rs13126505-G	rs13126505	0	13126505	intron_variant	0	0.0616302	3e-16	15.5229		0.107319	[0.082-0.133] unit increase	Affymetrix, Illumina, Perlegen [7305956] (imputed)	N	Brain/Cognition
14	4:102926923:A:G	4	102896591	rs13109404	2019-06-25	30804565	Jansen PR	2019-02-25	Nat Genet	www.ncbi.nlm.nih.gov/pubmed/30804565	Genome-wide analysis of insomnia in 1,331,010 individuals identifies new risk loci and functional pathways.	Sleep duration	384,317 European ancestry individuals		4q24		BANK1			ENSG00000153064			rs13109404-G	rs13109404	0	13109404	intron_variant	0	0.07041	1e-11	11		0.03256	[0.023-0.042] unit decrease	Affymetrix, Illumina [10862567] (imputed)	N	Chronotype
14	4:102926923:A:G	4	102896591	rs13109404	2019-04-12	30846698	Dashti HS	2019-03-07	Nat Commun	www.ncbi.nlm.nih.gov/pubmed/30846698	Genome-wide association study identifies genetic loci for self-reported habitual sleep duration supported by accelerometer-derived estimates.	Sleep duration	446,118 European ancestry individuals	47,180 adults, 10,554 children or adolescents	4q24	NR	BANK1			ENSG00000153064			rs13109404-T	rs13109404	0	13109404	intron_variant	0	NR	9e-11	10.0458		1.716	unit increase	Affymetrix [14661600] (imputed)	N	Chronotype
14	4:102926923:A:G	4	102896591	rs13109404	2020-11-24	33067605	Folkersen L	2020-10-16	Nat Metab	www.ncbi.nlm.nih.gov/pubmed/33067605	Genomic and drug target evaluation of 90 cardiovascular proteins in 30,931 individuals.	Pappalysin-1 levels	21,758 European ancestry individuals	9,173 individuals	4q24		BANK1			ENSG00000153064			rs13109404-T	rs13109404	0	13109404	intron_variant	0	0.94	4e-11	10.3979		0.1387	unit decrease	Affymetrix, Illumina [20300000] (imputed)	N	Other
14	4:102926923:A:G	4	102896591	rs13109404	2021-09-06	33830993	Johnston KJA	2021-04-08	PLoS Genet	www.ncbi.nlm.nih.gov/pubmed/33830993	Sex-stratified genome-wide association study of multisite chronic pain in UK Biobank.	Multisite chronic pain	387,649 British ancestry individuals		4q24	BANK1	BANK1			ENSG00000153064			rs13109404-?	rs13109404	0	13109404	intron_variant	0	NR	1e-09	9			[NR]	NR [NR] (imputed)	N	Other
14	4:102926923:A:G	4	102921704	rs13127398	2019-02-08	30595370	Kichaev G	2018-12-27	Am J Hum Genet	www.ncbi.nlm.nih.gov/pubmed/30595370	Leveraging Polygenic Functional Enrichment to Improve GWAS Power.	Cardiovascular disease	approximately 459,000 European ancestry individuals		4q24		BANK1			ENSG00000153064			rs13127398-?	rs13127398	0	13127398	intron_variant	0	NR	7e-16	15.1549				NR [~ 8900000] (imputed)	N	Cardiovascular
14	4:102926923:A:G	4	102926923	rs34592089	2020-01-28	31676860	Zhao B	2019-11-01	Nat Genet	www.ncbi.nlm.nih.gov/pubmed/31676860	Genome-wide association analysis of 19,629 individuals identifies variants influencing regional brain volumes and refines their genetic co-architecture with cognitive and mental health traits.	Brain region volumes	19,629 British ancestry individuals		4q24	NR	BANK1			ENSG00000153064			rs34592089-?	rs34592089	0	34592089	intron_variant	0	NR	3e-13	12.5229	(left accumbens area)			NR [9227495] (imputed)	N	Brain/Cognition
14	4:102926923:A:G	4	102926923	rs34592089	2020-01-28	31676860	Zhao B	2019-11-01	Nat Genet	www.ncbi.nlm.nih.gov/pubmed/31676860	Genome-wide association analysis of 19,629 individuals identifies variants influencing regional brain volumes and refines their genetic co-architecture with cognitive and mental health traits.	Brain region volumes	19,629 British ancestry individuals		4q24	NR	BANK1			ENSG00000153064			rs34592089-?	rs34592089	0	34592089	intron_variant	0	NR	3e-08	7.52288	(white matter)			NR [9227495] (imputed)	N	Brain/Cognition
14	4:102926923:A:G	4	102926923	rs34592089	2020-01-28	31676860	Zhao B	2019-11-01	Nat Genet	www.ncbi.nlm.nih.gov/pubmed/31676860	Genome-wide association analysis of 19,629 individuals identifies variants influencing regional brain volumes and refines their genetic co-architecture with cognitive and mental health traits.	Brain region volumes	19,629 British ancestry individuals		4q24	NR	BANK1			ENSG00000153064			rs34592089-?	rs34592089	0	34592089	intron_variant	0	NR	7e-10	9.1549	(right accumbens area)			NR [9227495] (imputed)	N	Brain/Cognition
14	4:102926923:A:G	4	102926923	rs34592089	2018-02-23	29326435	Hill WD	2018-01-11	Mol Psychiatry	www.ncbi.nlm.nih.gov/pubmed/29326435	A combined analysis of genetically correlated traits identifies 187 loci and a role for neurogenesis and myelination in intelligence.	Intelligence (MTAG)	120,934 British ancestry individuals, 127,548 individuals		4q24	ENSG00000251309	BANK1			ENSG00000153064			rs34592089-A	rs34592089	0	34592089	intron_variant	0	NR	1e-12	12		0.0463485	[0.034-0.059] unit decrease	Affymetrix [NR]	N	Brain/Cognition
14	4:102926923:A:G	4	102926923	rs34592089	2016-07-24	26192919	Liu JZ	2015-07-20	Nat Genet	www.ncbi.nlm.nih.gov/pubmed/26192919	Association analyses identify 38 susceptibility loci for inflammatory bowel disease and highlight shared genetic risk across populations.	Crohn's disease	5,956 European ancestry cases, 14,927 European ancestry controls	14,594 European ancestry cases, 26,715 European ancestry controls, 151 Iranian ancestry cases, 342 Iranian ancestry controls, 184 Indian ancestry cases, 990 Indian ancestry controls, 1,690 East Asian ancestry cases, 3,719 East Asian ancestry controls	4q24	NR	BANK1			ENSG00000153064			rs34592089-?	rs34592089	0	34592089	intron_variant	0	NR	1e-15	15	(EA)			Affymetrix, Illumina [~ 9000000] (imputed)	N	Other
14	4:102926923:A:G	4	102926923	rs34592089	2020-02-21	31879980	German CA	2019-12-26	Genet Epidemiol	www.ncbi.nlm.nih.gov/pubmed/31879980	Ordered multinomial regression for genetic association analysis of ordinal phenotypes at Biobank scale.	Hypertension	30,822 British ancestry normal blood pressure individuals, 25,242 British ancestry elevated blood pressure individuals, 50,461 British ancestry stage 1 hypertension individuals, 75,286 British ancestry stage 2 hypertension individuals, 3,754 British ancestry hypertension crisis individuals		4q24	BANK1	BANK1			ENSG00000153064			rs34592089-?	rs34592089	0	34592089	intron_variant	0	NR	1e-09	9		0.0771914	NR unit increase	Affymetrix [464137]	N	Blood Pressure
14	4:102926923:A:G	4	102926923	rs34592089	2018-09-17	29844566	Davies G	2018-05-29	Nat Commun	www.ncbi.nlm.nih.gov/pubmed/29844566	Study of 300,486 individuals identifies 148 independent genetic loci influencing general cognitive function.	General cognitive ability	up to 300,486 European ancestry individuals		4q24	ENSG00000251309	BANK1			ENSG00000153064			rs34592089-A	rs34592089	0	34592089	intron_variant	0	NR	3e-16	15.5229		8.166	z-score decrease	Affymetrix, Illumina [at least 2500000] (imputed)	N	Brain/Cognition
14	4:102926923:A:G	4	102926923	rs34592089	2021-06-29	33462484	Sinnott-Armstrong N	2021-01-18	Nat Genet	www.ncbi.nlm.nih.gov/pubmed/33462484	Genetics of 35 blood and urine biomarkers in the UK Biobank.	Aspartate aminotransferase levels	341,246 European ancestry individuals, 5,982 African ancestry individuals, 7,313 South Asian ancestry individuals		4q24	NR	BANK1			ENSG00000153064			rs34592089-A	rs34592089	0	34592089	intron_variant	0	NR	3e-27	26.5229		0.0545	[0.045-0.064] unit increase	Affymetrix [9000000] (imputed)	N	Blood Markers (non-Iron)
14	4:102926923:A:G	4	102926923	rs34592089	2021-06-29	33462484	Sinnott-Armstrong N	2021-01-18	Nat Genet	www.ncbi.nlm.nih.gov/pubmed/33462484	Genetics of 35 blood and urine biomarkers in the UK Biobank.	Apolipoprotein A1 levels	311,601 European ancestry individuals, 5,550 African ancestry individuals, 6,682 South Asian ancestry individuals		4q24	NR	BANK1			ENSG00000153064			rs34592089-A	rs34592089	0	34592089	intron_variant	0	NR	2e-41	40.699		0.0709	[0.061-0.081] unit decrease	Affymetrix [9000000] (imputed)	N	Blood Markers (non-Iron)
14	4:102926923:A:G	4	102926923	rs34592089	2021-06-29	33462484	Sinnott-Armstrong N	2021-01-18	Nat Genet	www.ncbi.nlm.nih.gov/pubmed/33462484	Genetics of 35 blood and urine biomarkers in the UK Biobank.	Calcium levels	313,387 European ancestry individuals, 5,576 African ancestry individuals, 6,696 South Asian ancestry individuals		4q24	NR	BANK1			ENSG00000153064			rs34592089-A	rs34592089	0	34592089	intron_variant	0	NR	6e-30	29.2218		0.0598	[0.049-0.07] unit decrease	Affymetrix [9000000] (imputed)	N	Blood Markers (non-Iron)
14	4:102926923:A:G	4	102926923	rs34592089	2021-06-29	33462484	Sinnott-Armstrong N	2021-01-18	Nat Genet	www.ncbi.nlm.nih.gov/pubmed/33462484	Genetics of 35 blood and urine biomarkers in the UK Biobank.	Serum albumin level	313,032 European ancestry individuals, 5,573 African ancestry individuals, 6,687 South Asian ancestry individuals		4q24	NR	BANK1			ENSG00000153064			rs34592089-A	rs34592089	0	34592089	intron_variant	0	NR	2e-24	23.699		0.0535	[0.043-0.064] unit decrease	Affymetrix [9000000] (imputed)	N	Blood Markers (non-Iron)
14	4:102926923:A:G	4	102926923	rs34592089	2021-06-29	33462484	Sinnott-Armstrong N	2021-01-18	Nat Genet	www.ncbi.nlm.nih.gov/pubmed/33462484	Genetics of 35 blood and urine biomarkers in the UK Biobank.	High density lipoprotein cholesterol levels	313,372 European ancestry individuals, 5,573 African ancestry individuals, 6,689 South Asian ancestry individuals		4q24	NR	BANK1			ENSG00000153064			rs34592089-A	rs34592089	0	34592089	intron_variant	0	NR	3e-51	50.5229		0.0791	[0.069-0.089] unit decrease	Affymetrix [9000000] (imputed)	N	Blood Markers (non-Iron)
14	4:102926923:A:G	4	102926923	rs34592089	2021-06-29	33462484	Sinnott-Armstrong N	2021-01-18	Nat Genet	www.ncbi.nlm.nih.gov/pubmed/33462484	Genetics of 35 blood and urine biomarkers in the UK Biobank.	Low density lipoprotein cholesterol levels	341,875 European ancestry individuals, 6,003 African ancestry individuals, 7,319 South Asian ancestry individuals		4q24	NR	BANK1			ENSG00000153064			rs34592089-A	rs34592089	0	34592089	intron_variant	0	NR	4e-09	8.39794		0.0295	[0.02-0.039] unit decrease	Affymetrix [9000000] (imputed)	N	Blood Markers (non-Iron)
14	4:102926923:A:G	4	102926923	rs34592089	2021-06-29	33462484	Sinnott-Armstrong N	2021-01-18	Nat Genet	www.ncbi.nlm.nih.gov/pubmed/33462484	Genetics of 35 blood and urine biomarkers in the UK Biobank.	Total cholesterol levels	342,508 European ancestry individuals, 6,014 African ancestry individuals, 7,336 South Asian ancestry individuals		4q24	NR	BANK1			ENSG00000153064			rs34592089-A	rs34592089	0	34592089	intron_variant	0	NR	2e-23	22.699		0.0502	[0.04-0.06] unit decrease	Affymetrix [9000000] (imputed)	N	Blood Markers (non-Iron)
14	4:102926923:A:G	4	102926923	rs34592089	2021-06-29	33462484	Sinnott-Armstrong N	2021-01-18	Nat Genet	www.ncbi.nlm.nih.gov/pubmed/33462484	Genetics of 35 blood and urine biomarkers in the UK Biobank.	Urate levels	342,087 European ancestry individuals, 6,011 African ancestry individuals, 7,328 South Asian ancestry individuals		4q24	NR	BANK1			ENSG00000153064			rs34592089-A	rs34592089	0	34592089	intron_variant	0	NR	1e-10	10		0.0325	[0.023-0.042] unit decrease	Affymetrix [9000000] (imputed)	N	Urate
14	4:102926923:A:G	4	103001649	rs1813006	2018-02-23	29326435	Hill WD	2018-01-11	Mol Psychiatry	www.ncbi.nlm.nih.gov/pubmed/29326435	A combined analysis of genetically correlated traits identifies 187 loci and a role for neurogenesis and myelination in intelligence.	Intelligence (MTAG)	120,934 British ancestry individuals, 127,548 individuals		4q24	BANK1	BANK1 - SEC24D	ENSG00000153064	ENSG00000150961		5680	16642331	rs1813006-T	rs1813006	0	1813006	intergenic_variant	1	NR	2e-13	12.699		0.0474077	[0.035-0.06] unit decrease	Affymetrix [NR]	N	Brain/Cognition
14	4:102926923:A:G	4	103001649	rs1813006	2020-06-17	32327693	Oskarsson GR	2020-04-23	Commun Biol	www.ncbi.nlm.nih.gov/pubmed/32327693	Predicted loss and gain of function mutations in ACO1 are associated with erythropoiesis.	Hemoglobin levels	684,122 European ancestry individuals		4q24	SLC39A8	BANK1 - SEC24D	ENSG00000153064	ENSG00000150961		5680	16642331	rs1813006-T	rs1813006	0	1813006	intergenic_variant	1		1e-17	17		0.045	[NR] unit increase	Affymetrix, Illumina [43000000] (imputed)	N	Iron/Red Blood Cells
14	rs13113094	4	103034391	rs13101632	2020-01-28	31676860	Zhao B	2019-11-01	Nat Genet	www.ncbi.nlm.nih.gov/pubmed/31676860	Genome-wide association analysis of 19,629 individuals identifies variants influencing regional brain volumes and refines their genetic co-architecture with cognitive and mental health traits.	Brain region volumes	19,629 British ancestry individuals		4q24	NR	BANK1 - NA	ENSG00000153064			38422		rs13101632-?	rs13101632	0	13101632	intergenic_variant	1	NR	7e-09	8.1549	(left accumbens area)			NR [9227495] (imputed)	N	Brain/Cognition
14	rs13113094	4	103034391	rs13101632	2018-09-17	29844566	Davies G	2018-05-29	Nat Commun	www.ncbi.nlm.nih.gov/pubmed/29844566	Study of 300,486 individuals identifies 148 independent genetic loci influencing general cognitive function.	General cognitive ability	up to 300,486 European ancestry individuals		4q24	BANK1	BANK1 - NA	ENSG00000153064			38422		rs13101632-A	rs13101632	0	13101632	intergenic_variant	1	NR	4e-08	7.39794		5.47	z-score decrease	Affymetrix, Illumina [at least 2500000] (imputed)	N	Brain/Cognition
14	rs460624	4	103138621	rs151412	2018-09-12	29942086	Savage JE	2018-06-25	Nat Genet	www.ncbi.nlm.nih.gov/pubmed/29942086	Genome-wide association meta-analysis in 269,867 individuals identifies new genetic and functional links to intelligence.	Intelligence	269,867 European ancestry individuals		4q24	NR	NA - SLC39A8		ENSG00000138821			33616	rs151412-T	rs151412	0	151412	regulatory_region_variant	1	NR	8e-09	8.09691		5.764	z-score decrease	Affymetrix, Illumina [9295118] (imputed)	N	Brain/Cognition
14	rs460624	4	103138628	rs151411	2018-09-17	29844566	Davies G	2018-05-29	Nat Commun	www.ncbi.nlm.nih.gov/pubmed/29844566	Study of 300,486 individuals identifies 148 independent genetic loci influencing general cognitive function.	General cognitive ability	up to 300,486 European ancestry individuals		4q24	SLC39A8	NA - SLC39A8		ENSG00000138821			33609	rs151411-A	rs151411	0	151411	regulatory_region_variant	1	NR	2e-08	7.69897		5.658	z-score increase	Affymetrix, Illumina [at least 2500000] (imputed)	N	Brain/Cognition
14	rs13107325	4	103146888	rs35225200	2018-08-29	29912962	Feitosa MF	2018-06-18	PLoS One	www.ncbi.nlm.nih.gov/pubmed/29912962	Novel genetic associations for blood pressure identified via gene-alcohol interaction in up to 570K individuals across multiple ancestries.	Mean arterial pressure x alcohol consumption interaction (2df test)	91,110 European ancestry drinkers and non-drinkers, 21,416 African American or Afro-Caribbean drinkers and non-drinkers, 12,365 Asian ancestry drinkers and non-drinkers, 8,470 Hispanic or Latin American drinkers and non-drinkers	237,996 European ancestry drinkers, 2,280 African American drinkers, 54,080 Asian ancestry drinkers, 6,448 Hispanic drinkers, 43,315 European ancestry non-drinkers, 2,761 African ancestry non-drinkers, 86,943 Asian ancestry non-drinkers, 6,923 Hispanic non-drinkers	4q24	SLC39A8	NA - SLC39A8		ENSG00000138821			25349	rs35225200-A	rs35225200	0	35225200	intergenic_variant	1	0.93	1e-12	12	(AA, EA)			Affymetrix, Illumina [up to 39321347] (imputed)	N	Nutrition
14	rs13107325	4	103146888	rs35225200	2017-08-16	28540026	Anney RJL	2017-05-22	Mol Autism	www.ncbi.nlm.nih.gov/pubmed/28540026	Meta-analysis of GWAS of over 16,000 individuals with autism spectrum disorder highlights a novel locus at 10q24.32 and a significant overlap with schizophrenia.	Autism spectrum disorder or schizophrenia	schizophrenia cases and controls (see Ripke, 2014), up to 6,197 European ancestry ASD cases, up to 7,377 European ancestry controls, up to 1,190 ASD cases, up to 1,190 controls		4q24	BANK1, SLC39A8	NA - SLC39A8		ENSG00000138821			25349	rs35225200-?	rs35225200	0	35225200	intergenic_variant	1		2e-12	11.699		1.13636	[1.1-1.18]	Affymetrix, Illumina [NR]	N	Psychopathology
14	rs13107325	4	103146888	rs35225200	2019-09-04	31374203	Lam M	2019-08-01	Am J Hum Genet	www.ncbi.nlm.nih.gov/pubmed/31374203	Pleiotropic Meta-Analysis of Cognition, Education, and Schizophrenia Differentiates Roles of Early Neurodevelopmental and Adult Synaptic Pathways.	Cognitive ability, years of educational attainment or schizophrenia (pleiotropy)	328,917 individuals with educational attainment measurements, 107,207 individuals with cognitive ability measurements, 77,096 European ancestry schizophrenia cases, 43,456 European ancestry controls		4q24	SLC39A8	NA - SLC39A8		ENSG00000138821			25349	rs35225200-?	rs35225200	0	35225200	intergenic_variant	1	NR	4e-13	12.3979		0.023883	[0.017-0.03] unit increase	NR [7306098]	N	Psychopathology
14	rs13107325	4	103146888	rs35225200	2021-02-18	33510174	Jones G	2021-01-28	Nat Commun	www.ncbi.nlm.nih.gov/pubmed/33510174	Genome-wide meta-analysis of muscle weakness identifies 15 susceptibility loci in older men and women.	Low hand grip strength (60 years and older) (EWGSOP)	14,007 European ancestry male cases, 107,048 European ancestry male controls		4q24	SLC39A8	NA - SLC39A8		ENSG00000138821			25349	rs35225200-C	rs35225200	0	35225200	intergenic_variant	1	0.08	3e-08	7.52288		0.1289	unit increase	Affymetrix, Illumina [9464541] (imputed)	N	Grip Strength
14	rs13107325	4	103146888	rs35225200	2020-02-11	31835028	Cross-Disorder Group of the Psychiatric Genomics Consortium	2019-12-01	Cell	www.ncbi.nlm.nih.gov/pubmed/31835028	Genomic Relationships, Novel Loci, and Pleiotropic Mechanisms across Eight Psychiatric Disorders.	Anorexia nervosa, attention-deficit/hyperactivity disorder, autism spectrum disorder, bipolar disorder, major depression, obsessive-compulsive disorder, schizophrenia, or Tourette syndrome (pleiotropy)	19,009 European ancestry ADHD cases, 3,495 European ancestry anorexia cases, 18,381 European ancestry autism cases, 20,352 European ancestry bipolar disorder cases, 130,664 European ancestry major depression cases, 2,688 European ancestry OCD cases, 33,640 European ancestry schizophrenia cases, 4,645 European ancestry Tourette's cases, 494,162 European ancestry controls		4q24	SLC39A8	NA - SLC39A8		ENSG00000138821			25349	rs35225200-?	rs35225200	0	35225200	intergenic_variant	1		1e-10	10				NR [6786993] (imputed)	N	Psychopathology
14	rs13107325	4	103146890	rs35518360	2015-04-16	25056061	Ripke S	2014-07-22	Nature	www.ncbi.nlm.nih.gov/pubmed/25056061	Biological insights from 108 schizophrenia-associated genetic loci.	Schizophrenia	32,405 European ancestry cases, 42,221 European ancestry controls, 1,235 European ancestry cases and 1,235 European ancestry controls from 1235 parent-offspring trios, 1,836 East Asian ancestry cases, 3,383 East Asian ancestry controls	1,513 European ancestry cases, 66,236 European ancestry controls	4q24	SLC39A8	LINC02498 - SLC39A8	ENSG00000283083	ENSG00000138821		91476147	25347	rs35518360-T	rs35518360	0	35518360	intergenic_variant	1	0.078	8e-15	14.0969		1.16686	[1.12-1.21]	Affymetrix, Illumina [9005918] (imputed)	N	Psychopathology
14	rs13107325	4	103146890	rs35518360	2019-07-17	28552196	Tachmazidou I	2017-06-01	Am J Hum Genet	www.ncbi.nlm.nih.gov/pubmed/28552196	Whole-Genome Sequencing Coupled to Imputation Discovers Genetic Signals for Anthropometric Traits.	Body mass index	1,249 whole genome sequenced European ancestry individuals, 3,538 whole genome sequenced individuals, 46,635 European ancestry individuals, 472 Carlantino (founder/genetic isolate) individuals, 1,170 Friuli Venezia Giulia (founder/genetic isolate) individuals, 1,019 Mylopotamos (founder/genetic isolate) individuals, 932 Pomak (founder/genetic isolate) individuals, 1,778 Val Borbera (founder/genet…	209,191 European ancestry individuals	4q24	SLC39A8	LINC02498 - SLC39A8	ENSG00000283083	ENSG00000138821		91476147	25347	rs35518360-A	rs35518360	0	35518360	intergenic_variant	1	0.9141	4e-06	5.39794		0.055	[0.032-0.078] unit decrease	Affymetrix, Illumina, Perlegen [15844966] (imputed)	N	BMI/Waist-hip Ratio
14	rs13107325	4	103146890	rs35518360	2020-11-24	33067605	Folkersen L	2020-10-16	Nat Metab	www.ncbi.nlm.nih.gov/pubmed/33067605	Genomic and drug target evaluation of 90 cardiovascular proteins in 30,931 individuals.	ST2 protein levels	21,758 European ancestry individuals	9,173 individuals	4q24		LINC02498 - SLC39A8	ENSG00000283083	ENSG00000138821		91476147	25347	rs35518360-A	rs35518360	0	35518360	intergenic_variant	1	0.93	4e-10	9.39794		0.1109	unit decrease	Affymetrix, Illumina [20300000] (imputed)	N	Blood Markers (non-Iron)
14	rs13107325	4	103188709	rs13107325	2011-10-11	21909110	Wain LV	2011-09-11	Nat Genet	www.ncbi.nlm.nih.gov/pubmed/21909110	Genome-wide association study identifies six new loci influencing pulse pressure and mean arterial pressure.	Blood pressure	74,064 European ancestry individuals	48,607 European ancestry individuals	4q24	SLC39A8	SLC39A8			ENSG00000138821			rs13107325-T	rs13107325	0	13107325	missense_variant	0	0.12	1e-10	10	(Mean Arterial Pressure)	0.633	[0.44-0.82] mmHg decrease	Affymetrix, Illumina, Perlegen [NR] (imputed)	N	Blood Pressure
14	rs13107325	4	103188709	rs13107325	2012-01-25	20686565	Teslovich TM	2010-08-05	Nature	www.ncbi.nlm.nih.gov/pubmed/20686565	Biological, clinical and population relevance of 95 loci for blood lipids.	HDL cholesterol	99,900 European ancestry individuals		4q24	SLC39A8	SLC39A8			ENSG00000138821			rs13107325-T	rs13107325	0	13107325	missense_variant	0	0.07	7e-11	10.1549		0.84	[0.53-1.15] mg/dL decrease	Affymetrix, Illumina, Perlegen [~ 2600000] (imputed)	N	Blood Markers (non-Iron)
14	rs13107325	4	103188709	rs13107325	2019-02-06	30595370	Kichaev G	2018-12-27	Am J Hum Genet	www.ncbi.nlm.nih.gov/pubmed/30595370	Leveraging Polygenic Functional Enrichment to Improve GWAS Power.	Balding type 1	approximately 208,000 European ancestry individuals		4q24		SLC39A8			ENSG00000138821			rs13107325-?	rs13107325	0	13107325	missense_variant	0	NR	2e-10	9.69897				NR [~ 8900000] (imputed)	N	Baldness
14	rs13107325	4	103188709	rs13107325	2018-07-30	27618447	Surendran P	2016-10-01	Nat Genet	www.ncbi.nlm.nih.gov/pubmed/27618447	Trans-ancestry meta-analyses identify rare and common variants associated with blood pressure and hypertension.	Systolic blood pressure	up to 165,276 European ancestry individuals, up to 27,487 South Asian ancestry individuals	up to 125,713 European ancestry individuals, up to 2,641 South Asian ancestry individuals, 4,632 Hispanic individuals, 22,077 African American individuals	4q24	SLC39A8	SLC39A8			ENSG00000138821			rs13107325-T	rs13107325	0	13107325	missense_variant	0	0.0603	1e-07	7		0.042	unit decrease	Illumina [242296]	N	Blood Pressure
14	rs13107325	4	103188709	rs13107325	2020-02-12	31589552	Lind L	2019-10-07	Metab Syndr Relat Disord	www.ncbi.nlm.nih.gov/pubmed/31589552	Genome-Wide Association Study of the Metabolic Syndrome in UK Biobank.	Metabolic syndrome	291,107 European ancestry individuals		4q24	SLC39A8	SLC39A8			ENSG00000138821			rs13107325-T	rs13107325	0	13107325	missense_variant	0	0.0748556	4e-10	9.39794		0.0760904	[0.052-0.1] unit increase	Affymetrix [9463307] (imputed)	N	Other
14	rs13107325	4	103188709	rs13107325	2019-02-08	30593698	Hubel C	2018-12-28	Am J Med Genet B Neuropsychiatr Genet	www.ncbi.nlm.nih.gov/pubmed/30593698	Genomics of body fat percentage may contribute to sex bias in anorexia nervosa.	Body fat percentage	70,700 European ancestry female individuals, 85,261 European ancestry male individuals		4q24	NR	SLC39A8			ENSG00000138821			rs13107325-?	rs13107325	0	13107325	missense_variant	0	NR	4e-10	9.39794	(male)	0.30825	[0.21-0.4] unit increase	Affymetrix [7794483] (imputed)	N	BMI/Waist-hip Ratio
14	rs13107325	4	103188709	rs13107325	2019-02-08	30593698	Hubel C	2018-12-28	Am J Med Genet B Neuropsychiatr Genet	www.ncbi.nlm.nih.gov/pubmed/30593698	Genomics of body fat percentage may contribute to sex bias in anorexia nervosa.	Body fat percentage	70,700 European ancestry female individuals, 85,261 European ancestry male individuals		4q24	NR	SLC39A8			ENSG00000138821			rs13107325-?	rs13107325	0	13107325	missense_variant	0	NR	5e-10	9.30103		0.25064	[0.17-0.33] unit increase	Affymetrix [7794483] (imputed)	N	BMI/Waist-hip Ratio
14	rs13107325	4	103188709	rs13107325	2019-09-19	30926973	Bentley AR	2019-03-29	Nat Genet	www.ncbi.nlm.nih.gov/pubmed/30926973	Multi-ancestry genome-wide gene-smoking interaction study of 387,272 individuals identifies new loci associated with serum lipids.	HDL cholesterol levels	up to 23,761 African ancestry individuals, 13,171 Asian ancestry individuals, up to 90,272 European ancestry individuals, 6,620 Hispanic individuals		4q24		SLC39A8			ENSG00000138821			rs13107325-T	rs13107325	0	13107325	missense_variant	0	0.0723	2e-06	5.69897		0.0123	[0.0072-0.0174] unit decrease	Affymetrix, Illumina, Perlegen [NR] (imputed)	N	Blood Markers (non-Iron)
14	rs13107325	4	103188709	rs13107325	2019-03-18	30643258	Karlsson Linner R	2019-01-14	Nat Genet	www.ncbi.nlm.nih.gov/pubmed/30643258	Genome-wide association analyses of risk tolerance and risky behaviors in over 1 million individuals identify hundreds of loci and shared genetic influences.	Risk-taking tendency (4-domain principal component model)	315,894 European ancestry individuals		4q24	SLC39A8	SLC39A8			ENSG00000138821			rs13107325-T	rs13107325	0	13107325	missense_variant	0	0.0734	4e-13	12.3979		0.0359132	[0.026-0.046] unit decrease	Affymetrix [~ 11515000] (imputed)	N	Other
14	rs13107325	4	103188709	rs13107325	2019-03-07	30578418	Giri A	2018-12-21	Nat Genet	www.ncbi.nlm.nih.gov/pubmed/30578418	Trans-ethnic association study of blood pressure determinants in over 750,000 individuals.	Systolic blood pressure	365,998 European ancestry individuals, 63,490 African ancestry individuals, 22,802 Hispanic individuals, 4,792 Asian ancestry individuals, 2,695 Native American ancestry individuals	299,024 European ancestry individuals, 17,277 individuals	4q24	SLC39A8	SLC39A8			ENSG00000138821			rs13107325-T	rs13107325	0	13107325	missense_variant	0	0.0752	1e-17	17		0.5532	[0.43-0.68] mmHg decrease	Affymetrix [NR] (imputed)	N	Blood Pressure
14	rs13107325	4	103188709	rs13107325	2019-03-18	30643258	Karlsson Linner R	2019-01-14	Nat Genet	www.ncbi.nlm.nih.gov/pubmed/30643258	Genome-wide association analyses of risk tolerance and risky behaviors in over 1 million individuals identify hundreds of loci and shared genetic influences.	Alcohol consumption (drinks per week)	414,343 European ancestry individuals		4q24	SLC39A8	SLC39A8			ENSG00000138821			rs13107325-T	rs13107325	0	13107325	missense_variant	0	0.0744	1e-24	24		0.0435775	[0.035-0.052] unit decrease	Affymetrix [11514936] (imputed)	N	Nutrition
14	rs13107325	4	103188709	rs13107325	2019-02-01	30573740	Yap CX	2018-12-20	Nat Commun	www.ncbi.nlm.nih.gov/pubmed/30573740	Dissection of genetic variation and evidence for pleiotropy in male pattern baldness.	Male-pattern baldness	205,327 European ancestry males		4q24	NR	SLC39A8			ENSG00000138821			rs13107325-T	rs13107325	0	13107325	missense_variant	0	0.0758327	4e-20	19.3979		0.0535076	[0.042-0.065] unit decrease	NR [19129689] (imputed)	N	Baldness
14	rs13107325	4	103188709	rs13107325	2019-03-07	30578418	Giri A	2018-12-21	Nat Genet	www.ncbi.nlm.nih.gov/pubmed/30578418	Trans-ethnic association study of blood pressure determinants in over 750,000 individuals.	Diastolic blood pressure	365,998 European ancestry individuals, 63,490 African ancestry individuals, 22,802 Hispanic individuals, 4,792 Asian ancestry individuals, 2,695 Native American ancestry individuals	299,024 European ancestry individuals, 17,277 individuals	4q24	SLC39A8	SLC39A8			ENSG00000138821			rs13107325-T	rs13107325	0	13107325	missense_variant	0	0.3032	8e-12	11.0969		0.322	[0.23-0.41] mmHg decrease	Affymetrix [NR] (imputed)	N	Blood Pressure
14	rs13107325	4	103188709	rs13107325	2020-03-11	29381148	Gong J	2017-12-21	Int J Obes (Lond)	www.ncbi.nlm.nih.gov/pubmed/29381148	Trans-ethnic analysis of metabochip data identifies two new loci associated with BMI.	Body mass index	35,606 African American individuals, 26,048 Hispanic/Latino individuals, 22,466 Asian or Native Hawaiian ancestry individuals, 17,859 European ancestry individuals, 535 Native American individuals		4q24	SLC39A8	SLC39A8			ENSG00000138821			rs13107325-A	rs13107325	0	13107325	missense_variant	0		8e-06	5.09691		0.011	unit increase	Illumina [at least 200000]	N	BMI/Waist-hip Ratio
14	rs13107325	4	103188709	rs13107325	2020-01-28	31676860	Zhao B	2019-11-01	Nat Genet	www.ncbi.nlm.nih.gov/pubmed/31676860	Genome-wide association analysis of 19,629 individuals identifies variants influencing regional brain volumes and refines their genetic co-architecture with cognitive and mental health traits.	Brain region volumes	19,629 British ancestry individuals		4q24	NR	SLC39A8			ENSG00000138821			rs13107325-?	rs13107325	0	13107325	missense_variant	0	NR	2e-18	17.699	(left accumbens area)			NR [9227495] (imputed)	N	Brain/Cognition
14	rs13107325	4	103188709	rs13107325	2020-01-28	31676860	Zhao B	2019-11-01	Nat Genet	www.ncbi.nlm.nih.gov/pubmed/31676860	Genome-wide association analysis of 19,629 individuals identifies variants influencing regional brain volumes and refines their genetic co-architecture with cognitive and mental health traits.	Brain region volumes	19,629 British ancestry individuals		4q24	NR	SLC39A8			ENSG00000138821			rs13107325-?	rs13107325	0	13107325	missense_variant	0	NR	7e-14	13.1549	(white matter)			NR [9227495] (imputed)	N	Brain/Cognition
14	rs13107325	4	103188709	rs13107325	2020-07-21	32203549	Richardson TG	2020-03-23	PLoS Med	www.ncbi.nlm.nih.gov/pubmed/32203549	Evaluating the relationship between circulating lipoprotein lipids and apolipoproteins with risk of coronary heart disease: A multivariable Mendelian randomisation analysis.	Triglyceride levels	441,016 European ancestry individuals		4q24	SLC39A8	SLC39A8			ENSG00000138821			rs13107325-C	rs13107325	0	13107325	missense_variant	0	0.925092	6e-15	14.2218		0.0295524	[0.022-0.037] unit decrease	Affymetrix [NR] (imputed)	N	Blood Markers (non-Iron)
14	rs13107325	4	103188709	rs13107325	2021-01-26	32201043	Smeland OB	2020-02-08	Biol Psychiatry	www.ncbi.nlm.nih.gov/pubmed/32201043	Genome-wide Association Analysis of Parkinson's Disease and Schizophrenia Reveals Shared Genetic Architecture and Identifies Novel Risk Loci.	Parkinson's disease	20,184 European ancestry cases, 397,324 European ancestry controls		4q24	SLC39A8	SLC39A8			ENSG00000138821			rs13107325-T	rs13107325	0	13107325	missense_variant	0		7e-08	7.1549		0.1495	[0.095-0.204] unit decrease	Illumina [NR]	N	Parkinsons
14	rs13107325	4	103188709	rs13107325	2020-07-21	32203549	Richardson TG	2020-03-23	PLoS Med	www.ncbi.nlm.nih.gov/pubmed/32203549	Evaluating the relationship between circulating lipoprotein lipids and apolipoproteins with risk of coronary heart disease: A multivariable Mendelian randomisation analysis.	LDL cholesterol levels	440,546 European ancestry individuals		4q24	SLC39A8	SLC39A8			ENSG00000138821			rs13107325-C	rs13107325	0	13107325	missense_variant	0	0.925102	6e-10	9.22185		0.0245488	[0.017-0.032] unit increase	Affymetrix [NR] (imputed)	N	Blood Markers (non-Iron)
14	rs13107325	4	103188709	rs13107325	2020-01-28	31676860	Zhao B	2019-11-01	Nat Genet	www.ncbi.nlm.nih.gov/pubmed/31676860	Genome-wide association analysis of 19,629 individuals identifies variants influencing regional brain volumes and refines their genetic co-architecture with cognitive and mental health traits.	Brain region volumes	19,629 British ancestry individuals		4q24	NR	SLC39A8			ENSG00000138821			rs13107325-?	rs13107325	0	13107325	missense_variant	0	NR	2e-15	14.699	(right accumbens area)			NR [9227495] (imputed)	N	Brain/Cognition
14	rs13107325	4	103188709	rs13107325	2020-07-21	32203549	Richardson TG	2020-03-23	PLoS Med	www.ncbi.nlm.nih.gov/pubmed/32203549	Evaluating the relationship between circulating lipoprotein lipids and apolipoproteins with risk of coronary heart disease: A multivariable Mendelian randomisation analysis.	HDL cholesterol levels	403,943 European ancestry individuals		4q24	SLC39A8	SLC39A8			ENSG00000138821			rs13107325-C	rs13107325	0	13107325	missense_variant	0	0.925055	2e-108	107.699		0.0801624	[0.073-0.087] unit increase	Affymetrix [NR] (imputed)	N	Blood Markers (non-Iron)
14	rs13107325	4	103188709	rs13107325	2020-07-14	32154731	Ripatti P	2020-03-10	Circ Genom Precis Med	www.ncbi.nlm.nih.gov/pubmed/32154731	Polygenic Hyperlipidemias and Coronary Artery Disease Risk.	Low density lipoprotein cholesterol levels	324,708 British ancestry individuals		4q24	SLC39A8	SLC39A8			ENSG00000138821			rs13107325-?	rs13107325	0	13107325	missense_variant	0	NR	1e-10	10		0.0313	[0.023-0.04] unit decrease	Affymetrix [5701386] (imputed)	N	Blood Markers (non-Iron)
14	rs13107325	4	103188709	rs13107325	2020-07-09	32154731	Ripatti P	2020-03-10	Circ Genom Precis Med	www.ncbi.nlm.nih.gov/pubmed/32154731	Polygenic Hyperlipidemias and Coronary Artery Disease Risk.	Triglyceride levels	324,694 British ancestry individuals		4q24	SLC39A8	SLC39A8			ENSG00000138821			rs13107325-?	rs13107325	0	13107325	missense_variant	0	NR	5e-10	9.30103		0.031	[0.022-0.04] unit increase	Affymetrix [5701386] (imputed)	N	Blood Markers (non-Iron)
14	rs13107325	4	103188709	rs13107325	2020-07-21	32203549	Richardson TG	2020-03-23	PLoS Med	www.ncbi.nlm.nih.gov/pubmed/32203549	Evaluating the relationship between circulating lipoprotein lipids and apolipoproteins with risk of coronary heart disease: A multivariable Mendelian randomisation analysis.	Apolipoprotein A1 levels	393,193 European ancestry individuals		4q24	SLC39A8	SLC39A8			ENSG00000138821			rs13107325-C	rs13107325	0	13107325	missense_variant	0	0.925003	5e-82	81.301		0.0715695	[0.064-0.079] unit increase	Affymetrix [NR] (imputed)	N	Blood Markers (non-Iron)
14	rs13107325	4	103188709	rs13107325	2020-05-28	32231278	Hysi PG	2020-03-30	Nat Genet	www.ncbi.nlm.nih.gov/pubmed/32231278	Meta-analysis of 542,934 subjects of European ancestry identifies new genes and mechanisms predisposing to refractive error and myopia.	Refractive error	542,934 European ancestry individuals		4q24	BANK1, SLC39A8, NFKB1	SLC39A8			ENSG00000138821			rs13107325-?	rs13107325	0	13107325	missense_variant	0		4e-17	16.3979				Affymetrix, Illumina [NR] (imputed)	N	Eye/Retinal
14	rs13107325	4	103188709	rs13107325	2011-10-21	21909115	Ehret GB	2011-09-11	Nature	www.ncbi.nlm.nih.gov/pubmed/21909115	Genetic variants in novel pathways influence blood pressure and cardiovascular disease risk.	Hypertension	69,395 European ancestry individuals	Up to 133,361 European ancestry individuals	4q24	SLC39A8	SLC39A8			ENSG00000138821			rs13107325-T	rs13107325	0	13107325	missense_variant	0	0.05	5e-07	6.30103		0.105	[NR] unit decrease	Affymetrix, Illumina [~ 2500000] (imputed)	N	Blood Pressure
14	rs13107325	4	103188709	rs13107325	2011-10-21	21909115	Ehret GB	2011-09-11	Nature	www.ncbi.nlm.nih.gov/pubmed/21909115	Genetic variants in novel pathways influence blood pressure and cardiovascular disease risk.	Systolic blood pressure	69,395 European ancestry individuals	Up to 133,361 European ancestry individuals	4q24	SLC39A8	SLC39A8			ENSG00000138821			rs13107325-T	rs13107325	0	13107325	missense_variant	0	0.05	3e-14	13.5229		0.981	[NR] mmHg decrease	Affymetrix, Illumina [~ 2500000] (imputed)	N	Blood Pressure
14	rs13107325	4	103188709	rs13107325	2011-10-21	21909115	Ehret GB	2011-09-11	Nature	www.ncbi.nlm.nih.gov/pubmed/21909115	Genetic variants in novel pathways influence blood pressure and cardiovascular disease risk.	Diastolic blood pressure	69,395 European ancestry individuals	Up to 133,361 European ancestry individuals	4q24	SLC39A8	SLC39A8			ENSG00000138821			rs13107325-T	rs13107325	0	13107325	missense_variant	0	0.05	2e-17	16.699		0.684	[NR] mmHg decrease	Affymetrix, Illumina [~ 2500000] (imputed)	N	Blood Pressure
14	rs13107325	4	103188709	rs13107325	2010-11-17	20935630	Speliotes EK	2010-10-10	Nat Genet	www.ncbi.nlm.nih.gov/pubmed/20935630	Association analyses of 249,796 individuals reveal 18 new loci associated with body mass index.	Body mass index	Up to 123,865 European ancestry individuals	Up to 125,931 European ancestry individuals	4q24	SLC39A8	SLC39A8			ENSG00000138821			rs13107325-T	rs13107325	0	13107325	missense_variant	0	0.07	2e-13	12.699		0.19	[0.11-0.27] kg/m2 increase	Affymetrix, Illumina, Perlegen [~ 2800000] (imputed)	N	BMI/Waist-hip Ratio
14	rs13107325	4	103188709	rs13107325	2018-08-29	29912962	Feitosa MF	2018-06-18	PLoS One	www.ncbi.nlm.nih.gov/pubmed/29912962	Novel genetic associations for blood pressure identified via gene-alcohol interaction in up to 570K individuals across multiple ancestries.	Diastolic blood pressure x alcohol consumption interaction (2df test)	63,607 European ancestry drinkers, 10,193 African American or Afro-Caribbean drinkers, 2,441 Asian ancestry drinkers, 5,084 Hispanic or Latin American drinkers, 27,492 European ancestry non-drinkers, 11,223 African American or Afro-Caribbean non-drinkers, 9,924 Asian ancestry non-drinkers, 3,387 Hispanic or Latin American non-drinkers	238,058 European ancestry drinkers, 2,280 African American drinkers, 54,081 Asian ancestry drinkers, 6,448 Hispanic drinkers, 43,318 European ancestry non-drinkers, 2,761 African American non-drinkers, 86,943 Asian ancestry non-drinkers, 6,923 Hispanic non-drinkers	4q24	SLC39A8	SLC39A8			ENSG00000138821			rs13107325-T	rs13107325	0	13107325	missense_variant	0	0.07	2e-23	22.699	(AA, EA)			Affymetrix, Illumina [up to 39321347] (imputed)	N	Nutrition
14	rs13107325	4	103188709	rs13107325	2018-10-18	29912962	Feitosa MF	2018-06-18	PLoS One	www.ncbi.nlm.nih.gov/pubmed/29912962	Novel genetic associations for blood pressure identified via gene-alcohol interaction in up to 570K individuals across multiple ancestries.	Systolic blood pressure x alcohol consumption interaction (2df test)	63,608 European ancestry drinkers, 10,193 African American or Afro-Caribbean heavy drinkers, 2,441 Asian ancestry drinkers, 5,084 Hispanic or Latin American drinkers, 27,494 European ancestry non-drinkers, 11,224 African American or Afro-Caribbean non-drinkers, 9,924 Asian ancestry non-drinkers, 3,387 Hispanic or Latin American non-drinkers	238,002 European ancestry drinkers, 2,280 African American drinkers, 54,081 Asian ancestry drinkers, 6,452 Hispanic drinkers, 43,316 European ancestry non-drinkers, 2,761 African American non-drinkers, 86,945 Asian ancestry non-drinkers, 6,925 Hispanic non-drinkers	4q24	SLC39A8	SLC39A8			ENSG00000138821			rs13107325-T	rs13107325	0	13107325	missense_variant	0	0.07	1e-15	15	(AA, EA)			Affymetrix, Illumina [up to 39321347] (imputed)	N	Nutrition
14	rs13107325	4	103188709	rs13107325	2018-08-29	29912962	Feitosa MF	2018-06-18	PLoS One	www.ncbi.nlm.nih.gov/pubmed/29912962	Novel genetic associations for blood pressure identified via gene-alcohol interaction in up to 570K individuals across multiple ancestries.	Mean arterial pressure x alcohol consumption interaction (2df test)	91,110 European ancestry drinkers and non-drinkers, 21,416 African American or Afro-Caribbean drinkers and non-drinkers, 12,365 Asian ancestry drinkers and non-drinkers, 8,470 Hispanic or Latin American drinkers and non-drinkers	237,996 European ancestry drinkers, 2,280 African American drinkers, 54,080 Asian ancestry drinkers, 6,448 Hispanic drinkers, 43,315 European ancestry non-drinkers, 2,761 African ancestry non-drinkers, 86,943 Asian ancestry non-drinkers, 6,923 Hispanic non-drinkers	4q24	SLC39A8	SLC39A8			ENSG00000138821			rs13107325-T	rs13107325	0	13107325	missense_variant	0	0.07	4e-11	10.3979	(EA)			Affymetrix, Illumina [up to 39321347] (imputed)	N	Nutrition
14	rs13107325	4	103188709	rs13107325	2018-08-29	29912962	Feitosa MF	2018-06-18	PLoS One	www.ncbi.nlm.nih.gov/pubmed/29912962	Novel genetic associations for blood pressure identified via gene-alcohol interaction in up to 570K individuals across multiple ancestries.	Diastolic blood pressure x alcohol consumption interaction (2df test)	63,607 European ancestry drinkers, 10,193 African American or Afro-Caribbean drinkers, 2,441 Asian ancestry drinkers, 5,084 Hispanic or Latin American drinkers, 27,492 European ancestry non-drinkers, 11,223 African American or Afro-Caribbean non-drinkers, 9,924 Asian ancestry non-drinkers, 3,387 Hispanic or Latin American non-drinkers	238,058 European ancestry drinkers, 2,280 African American drinkers, 54,081 Asian ancestry drinkers, 6,448 Hispanic drinkers, 43,318 European ancestry non-drinkers, 2,761 African American non-drinkers, 86,943 Asian ancestry non-drinkers, 6,923 Hispanic non-drinkers	4q24	SLC39A8	SLC39A8			ENSG00000138821			rs13107325-T	rs13107325	0	13107325	missense_variant	0	0.07	4e-22	21.3979	(EA)			Affymetrix, Illumina [up to 39321347] (imputed)	N	Nutrition
14	rs13107325	4	103188709	rs13107325	2018-12-17	26961502	Wood AR	2016-03-10	Diabetologia	www.ncbi.nlm.nih.gov/pubmed/26961502	Variants in the FTO and CDKAL1 loci have recessive effects on risk of obesity and type 2 diabetes, respectively.	Body mass index	29,925 British ancestry cases, 89,763 British ancestry controls		4q24	SLC39A8	SLC39A8			ENSG00000138821			rs13107325-T	rs13107325	0	13107325	missense_variant	0	NR	4e-07	6.39794	(additive model)	0.04	[0.024-0.056] unit increase	NR [9288881] (imputed)	N	BMI/Waist-hip Ratio
14	rs13107325	4	103188709	rs13107325	2019-11-04	30239722	Pulit SL	2018-09-14	Hum Mol Genet	www.ncbi.nlm.nih.gov/pubmed/30239722	Meta-analysis of genome-wide association studies for body fat distribution in 694,649 individuals of European ancestry.	Waist-to-hip ratio adjusted for BMI	315,284 European ancestry male individuals		4q24	NR	SLC39A8			ENSG00000138821			rs13107325-T	rs13107325	0	13107325	missense_variant	0	0.0808	4e-19	18.3979		0.0306	[0.024-0.037] unit decrease	NR [~ 27400000] (imputed)	N	BMI/Waist-hip Ratio
14	rs13107325	4	103188709	rs13107325	2019-11-04	30239722	Pulit SL	2018-09-14	Hum Mol Genet	www.ncbi.nlm.nih.gov/pubmed/30239722	Meta-analysis of genome-wide association studies for body fat distribution in 694,649 individuals of European ancestry.	Waist-to-hip ratio adjusted for BMI	379,501 European ancestry female individuals		4q24	NR	SLC39A8			ENSG00000138821			rs13107325-T	rs13107325	0	13107325	missense_variant	0	0.0808	4e-19	18.3979		0.0306	[0.024-0.037] unit decrease	NR [~ 27400000] (imputed)	N	BMI/Waist-hip Ratio
14	rs13107325	4	103188709	rs13107325	2019-10-04	30679032	Brazel DM	2018-12-06	Biol Psychiatry	www.ncbi.nlm.nih.gov/pubmed/30679032	Exome Chip Meta-analysis Fine Maps Causal Variants and Elucidates the Genetic Architecture of Rare Coding Variants in Smoking and Alcohol Use.	Alcohol consumption (drinks per week)	up to 357,854 European ancestry individuals		4q24	SLC39A8	SLC39A8			ENSG00000138821			rs13107325-T	rs13107325	0	13107325	missense_variant	0	0.0721	5e-17	16.301		0.0383	[0.029-0.047] unit decrease	Illumina [~ 250000] (imputed)	N	Nutrition
14	rs13107325	4	103188709	rs13107325	2019-11-05	30239722	Pulit SL	2018-09-14	Hum Mol Genet	www.ncbi.nlm.nih.gov/pubmed/30239722	Meta-analysis of genome-wide association studies for body fat distribution in 694,649 individuals of European ancestry.	Body mass index	806,834 European ancestry individuals		4q24		SLC39A8			ENSG00000138821			rs13107325-T	rs13107325	0	13107325	missense_variant	0	0.082	4e-47	46.3979		0.0468	[0.041-0.053] unit increase	NR [~ 27400000] (imputed)	N	BMI/Waist-hip Ratio
14	rs13107325	4	103188709	rs13107325	2019-02-06	30595370	Kichaev G	2018-12-27	Am J Hum Genet	www.ncbi.nlm.nih.gov/pubmed/30595370	Leveraging Polygenic Functional Enrichment to Improve GWAS Power.	Body mass index	approximately 458,000 European ancestry individuals		4q24		SLC39A8			ENSG00000138821			rs13107325-?	rs13107325	0	13107325	missense_variant	0	NR	1e-36	36				NR [~ 8900000] (imputed)	N	BMI/Waist-hip Ratio
14	rs13107325	4	103188709	rs13107325	2019-11-05	30239722	Pulit SL	2018-09-14	Hum Mol Genet	www.ncbi.nlm.nih.gov/pubmed/30239722	Meta-analysis of genome-wide association studies for body fat distribution in 694,649 individuals of European ancestry.	Body mass index	434,794 European ancestry female individuals		4q24		SLC39A8			ENSG00000138821			rs13107325-T	rs13107325	0	13107325	missense_variant	0	0.082	4e-47	46.3979		0.0468	[0.041-0.053] unit increase	NR [~ 27400000] (imputed)	N	BMI/Waist-hip Ratio
14	rs13107325	4	103188709	rs13107325	2019-11-04	30239722	Pulit SL	2018-09-14	Hum Mol Genet	www.ncbi.nlm.nih.gov/pubmed/30239722	Meta-analysis of genome-wide association studies for body fat distribution in 694,649 individuals of European ancestry.	Body mass index	374,756 European ancestry male individuals		4q24		SLC39A8			ENSG00000138821			rs13107325-T	rs13107325	0	13107325	missense_variant	0	0.082	4e-47	46.3979		0.0468	[0.041-0.053] unit increase	NR [~ 27400000] (imputed)	N	BMI/Waist-hip Ratio
14	rs13107325	4	103188709	rs13107325	2019-02-14	29507422	Hoffmann TJ	2018-03-05	Nat Genet	www.ncbi.nlm.nih.gov/pubmed/29507422	A large electronic-health-record-based genome-wide study of serum lipids.	Total cholesterol levels	76,627 European ancestry individuals, 7,795 Hispanic individuals, 6,855 East Asian ancestry individuals, 2,958 African American individuals, 439 South Asian ancestry individuals		4q24	NR	SLC39A8			ENSG00000138821			rs13107325-C	rs13107325	0	13107325	missense_variant	0	0.925	1e-09	9	(EA)	0.053	unit increase	Affymetrix [at least 7091467] (imputed)	N	Blood Markers (non-Iron)
14	rs13107325	4	103188709	rs13107325	2019-02-14	29507422	Hoffmann TJ	2018-03-05	Nat Genet	www.ncbi.nlm.nih.gov/pubmed/29507422	A large electronic-health-record-based genome-wide study of serum lipids.	Total cholesterol levels	76,627 European ancestry individuals, 7,795 Hispanic individuals, 6,855 East Asian ancestry individuals, 2,958 African American individuals, 439 South Asian ancestry individuals		4q24	NR	SLC39A8			ENSG00000138821			rs13107325-C	rs13107325	0	13107325	missense_variant	0	NR	5e-11	10.301		0.055	unit increase	Affymetrix [at least 7091467] (imputed)	N	Blood Markers (non-Iron)
14	rs13107325	4	103188709	rs13107325	2018-02-23	29326435	Hill WD	2018-01-11	Mol Psychiatry	www.ncbi.nlm.nih.gov/pubmed/29326435	A combined analysis of genetically correlated traits identifies 187 loci and a role for neurogenesis and myelination in intelligence.	Intelligence (MTAG)	120,934 British ancestry individuals, 127,548 individuals		4q24	SLC39A8	SLC39A8			ENSG00000138821			rs13107325-T	rs13107325	0	13107325	missense_variant	0	NR	3e-18	17.5229		0.050441	[0.039-0.062] unit decrease	Affymetrix [NR]	N	Brain/Cognition
14	rs13107325	4	103188709	rs13107325	2017-09-22	28739976	Wain LV	2017-07-24	Hypertension	www.ncbi.nlm.nih.gov/pubmed/28739976	Novel Blood Pressure Locus and Gene Discovery Using Genome-Wide Association Study and Expression Data Sets From Blood and the Kidney.	Systolic blood pressure	150,134 European ancestry individuals	87,359 European ancestry individuals, 140,886 European and unknown ancestry individuals	4q24	SLC39A8	SLC39A8			ENSG00000138821			rs13107325-T	rs13107325	0	13107325	missense_variant	0	0.065	6e-10	9.22185	(EA, initial)	0.933	[0.64-1.23] unit decrease	Affymetrix, Illumina, Perlegen [7994604] (imputed)	N	Blood Pressure
14	rs13107325	4	103188709	rs13107325	2017-09-22	28739976	Wain LV	2017-07-24	Hypertension	www.ncbi.nlm.nih.gov/pubmed/28739976	Novel Blood Pressure Locus and Gene Discovery Using Genome-Wide Association Study and Expression Data Sets From Blood and the Kidney.	Diastolic blood pressure	150,134 European ancestry individuals	87,359 European ancestry individuals, 140,886 European and unknown ancestry individuals	4q24	SLC39A8	SLC39A8			ENSG00000138821			rs13107325-T	rs13107325	0	13107325	missense_variant	0	0.065	1e-13	13	(EA, initial)	0.686	[0.51-0.87] unit decrease	Affymetrix, Illumina, Perlegen [7994604] (imputed)	N	Blood Pressure
14	rs13107325	4	103188709	rs13107325	2018-09-07	27618448	Liu C	2016-10-01	Nat Genet	www.ncbi.nlm.nih.gov/pubmed/27618448	Meta-analysis identifies common and rare variants influencing blood pressure and overlapping with metabolic trait loci.	Mean arterial pressure	120,473 European ancestry individuals, 21,503 African American individuals, 4,586 Hispanic individuals		4q24	SLC39A8	SLC39A8			ENSG00000138821			rs13107325-T	rs13107325	0	13107325	missense_variant	0	0.0627171181140933	1e-11	11		0.63475	[0.45-0.82] unit decrease	Illumina [247039]	N	Blood Pressure
14	rs13107325	4	103188709	rs13107325	2020-02-19	31636452	Satizabal CL	2019-10-21	Nat Genet	www.ncbi.nlm.nih.gov/pubmed/31636452	Genetic architecture of subcortical brain structures in 38,851 individuals.	Nucleus accumbens volume	32,562 European ancestry individuals	341 South East and East Asian ancestry individuals, 85 African American individuals	4q24	NR	SLC39A8			ENSG00000138821			rs13107325-T	rs13107325	0	13107325	missense_variant	0	0.0638	8e-10	9.09691		6.15	NR z score increase	Affymetrix, Illumina [NR] (imputed)	N	Brain/Cognition
14	rs13107325	4	103188709	rs13107325	2020-06-17	32317632	van de Vegte YJ	2020-04-21	Nat Commun	www.ncbi.nlm.nih.gov/pubmed/32317632	Genome-wide association studies and Mendelian randomization analyses for leisure sedentary behaviours.	Leisure sedentary behaviour (television watching)	408,815 European ancestry individuals		4q24	NR	SLC39A8			ENSG00000138821			rs13107325-?	rs13107325	0	13107325	missense_variant	0		2e-12	11.699		0.0291705	[0.021-0.037] unit decrease	Affymetrix [19400418] (imputed)	N	Personality/Affect
14	rs13107325	4	103188709	rs13107325	2020-03-30	31998841	Thompson A	2020-01-15	Sci Adv	www.ncbi.nlm.nih.gov/pubmed/31998841	Functional validity, role, and implications of heavy alcohol consumption genetic loci.	Alcohol consumption (heavy vs. light/non-drinkers)	21,967 British ancestry cases, 103,282 British ancestry controls	47,967 European ancestry individuals	4q24	SLC39A8	SLC39A8			ENSG00000138821			rs13107325-C	rs13107325	0	13107325	missense_variant	0	0.928	7e-09	8.1549		5.798	NR z score increase	Affymetrix [11141077] (imputed)	N	Nutrition
14	rs13107325	4	103188709	rs13107325	2019-12-23	31740837	Lam M	2019-11-18	Nat Genet	www.ncbi.nlm.nih.gov/pubmed/31740837	Comparative genetic architectures of schizophrenia in East Asian and European populations.	Schizophrenia	22,778 East Asian ancestry cases, 35,362 East Asian ancestry controls, 33,640 European ancestry cases, 43,456 European ancestry controls		4q24	NR	SLC39A8			ENSG00000138821			rs13107325-?	rs13107325	0	13107325	missense_variant	0	NR	4e-13	12.3979		1.16637	[1.12-1.21]	Affymetrix, Illumina [12447948] (imputed)	N	Psychopathology
14	rs13107325	4	103188709	rs13107325	2019-05-21	30595370	Kichaev G	2018-12-27	Am J Hum Genet	www.ncbi.nlm.nih.gov/pubmed/30595370	Leveraging Polygenic Functional Enrichment to Improve GWAS Power.	Height	approximately 458,000 European ancestry individuals		4q24		SLC39A8			ENSG00000138821			rs13107325-?	rs13107325	0	13107325	missense_variant	0	NR	1e-21	21				NR [~ 8900000] (imputed)	N	Height
14	rs13107325	4	103188709	rs13107325	2016-07-23	26198764	Goes FS	2015-07-21	Am J Med Genet B Neuropsychiatr Genet	www.ncbi.nlm.nih.gov/pubmed/26198764	Genome-wide association study of schizophrenia in Ashkenazi Jews.	Schizophrenia	592 Ashkenazi Jewish ancestry cases, 505 Ashkenazi Jewish ancestry controls, 36,989 cases, 113,075 controls		4q24	NR	SLC39A8			ENSG00000138821			rs13107325-T	rs13107325	0	13107325	missense_variant	0	NR	2e-12	11.699		1.16	[NR]	Illumina [7158791] (imputed)	N	Psychopathology
14	rs13107325	4	103188709	rs13107325	2016-01-27	25673413	Locke AE	2015-02-12	Nature	www.ncbi.nlm.nih.gov/pubmed/25673413	Genetic studies of body mass index yield new insights for obesity biology.	Body mass index	up to 104,666 European ancestry male individuals, up to 132,115 European ancestry female individuals, 370 African American male individuals, 517 African American female individuals, 512 Hispanic male individuals, 764 Hispanic female individuals	up to 48,274 European ancestry male individuals, up to 39,864 European ancestry female individuals, 2,441 African American or Afro-Caribbean male individuals, 6,314 African American or Afro-Caribbean female individuals, 919 Filipino male individuals, 828 Filipino female individuals, 205 Seychellois male individuals, 287 Seychellois female individuals, 2,964 South Asian ancestry male individuals, …	4q24	SLC39A8	SLC39A8			ENSG00000138821			rs13107325-T	rs13107325	0	13107325	missense_variant	0	0.074	3e-09	8.52288	(EA, men)	0.053	[0.035-0.07] kg/m2 increase	Affymetrix, Illumina [2550021]	N	BMI/Waist-hip Ratio
14	rs13107325	4	103188709	rs13107325	2016-09-28	26604143	Felix JF	2015-11-24	Hum Mol Genet	www.ncbi.nlm.nih.gov/pubmed/26604143	Genome-wide association analysis identifies three new susceptibility loci for childhood body mass index.	Childhood body mass index	34,744 European ancestry children	11,313 European ancestry children	4q24	SLC39A8	SLC39A8			ENSG00000138821			rs13107325-T	rs13107325	0	13107325	missense_variant	0	0.07	4e-07	6.39794		0.081	[0.05-0.112] unit increase	Affymetrix, Illumina [2499691] (imputed)	N	BMI/Waist-hip Ratio
14	rs13107325	4	103188709	rs13107325	2016-09-28	26604143	Felix JF	2015-11-24	Hum Mol Genet	www.ncbi.nlm.nih.gov/pubmed/26604143	Genome-wide association analysis identifies three new susceptibility loci for childhood body mass index.	Childhood body mass index	34,744 European ancestry children	11,313 European ancestry children	4q24	NR	SLC39A8			ENSG00000138821			rs13107325-T	rs13107325	0	13107325	missense_variant	0	NR	1e-08	8				Affymetrix, Illumina [2499691] (imputed)	N	BMI/Waist-hip Ratio
14	rs13107325	4	103188709	rs13107325	2014-05-12	24097068	Willer CJ	2013-10-06	Nat Genet	www.ncbi.nlm.nih.gov/pubmed/24097068	Discovery and refinement of loci associated with lipid levels.	HDL cholesterol	94,595 European ancestry individuals	93,982 European ancestry individuals	4q24	SLC39A8	SLC39A8			ENSG00000138821			rs13107325-T	rs13107325	0	13107325	missense_variant	0	0.08	1e-15	15		0.071	[NR] unit decrease	NR [NR] (imputed)	N	Blood Markers (non-Iron)
14	rs13107325	4	103188709	rs13107325	2018-07-24	26426971	Winkler TW	2015-10-01	PLoS Genet	www.ncbi.nlm.nih.gov/pubmed/26426971	The Influence of Age and Sex on Genetic Associations with Adult Body Size and Shape: A Large-Scale Genome-Wide Interaction Study.	Body mass index	up to 309,889 European ancestry individuals		4q24	NR	SLC39A8			ENSG00000138821			rs13107325-T	rs13107325	0	13107325	missense_variant	0	0.0725000653554868	4e-16	15.3979		0.0491977	unit increase	Affymetrix, Illumina, Perlegen [up to 2800000] (imputed)	N	BMI/Waist-hip Ratio
14	rs13107325	4	103188709	rs13107325	2017-08-18	28448500	Graff M	2017-04-27	PLoS Genet	www.ncbi.nlm.nih.gov/pubmed/28448500	Genome-wide physical activity interactions in adiposity - A meta-analysis of 200,452 adults.	Body mass index (joint analysis main effects and physical activity interaction)	2,518 African American women, 86,278 European ancestry women, 1,773 Filipino ancestry women, 1,030 Indian ancestry women, 1,457 African American men, 55,137 European ancestry men, 7,648 Indian ancestry men, 5,527 European ancestry individuals	6,244 African American women, 17,531 European ancestry women, 329 African American men, 19,956 European ancestry men	4q24	SLC39A8	SLC39A8			ENSG00000138821			rs13107325-?	rs13107325	0	13107325	missense_variant	0	NR	2e-08	7.69897	(EA, men)			Affymetrix, Illumina, Perlegen [~ 2500000] (imputed)	N	BMI/Waist-hip Ratio
14	rs13107325	4	103188709	rs13107325	2017-08-18	28448500	Graff M	2017-04-27	PLoS Genet	www.ncbi.nlm.nih.gov/pubmed/28448500	Genome-wide physical activity interactions in adiposity - A meta-analysis of 200,452 adults.	Body mass index (joint analysis main effects and physical activity interaction)	2,518 African American women, 86,278 European ancestry women, 1,773 Filipino ancestry women, 1,030 Indian ancestry women, 1,457 African American men, 55,137 European ancestry men, 7,648 Indian ancestry men, 5,527 European ancestry individuals	6,244 African American women, 17,531 European ancestry women, 329 African American men, 19,956 European ancestry men	4q24	SLC39A8	SLC39A8			ENSG00000138821			rs13107325-?	rs13107325	0	13107325	missense_variant	0	NR	2e-10	9.69897	(EA)			Affymetrix, Illumina, Perlegen [~ 2500000] (imputed)	N	BMI/Waist-hip Ratio
14	rs13107325	4	103188709	rs13107325	2017-08-18	28448500	Graff M	2017-04-27	PLoS Genet	www.ncbi.nlm.nih.gov/pubmed/28448500	Genome-wide physical activity interactions in adiposity - A meta-analysis of 200,452 adults.	Body mass index (joint analysis main effects and physical activity interaction)	2,518 African American women, 86,278 European ancestry women, 1,773 Filipino ancestry women, 1,030 Indian ancestry women, 1,457 African American men, 55,137 European ancestry men, 7,648 Indian ancestry men, 5,527 European ancestry individuals	6,244 African American women, 17,531 European ancestry women, 329 African American men, 19,956 European ancestry men	4q24	SLC39A8	SLC39A8			ENSG00000138821			rs13107325-?	rs13107325	0	13107325	missense_variant	0	NR	2e-09	8.69897	(men)			Affymetrix, Illumina, Perlegen [~ 2500000] (imputed)	N	BMI/Waist-hip Ratio
14	rs13107325	4	103188709	rs13107325	2017-08-18	28448500	Graff M	2017-04-27	PLoS Genet	www.ncbi.nlm.nih.gov/pubmed/28448500	Genome-wide physical activity interactions in adiposity - A meta-analysis of 200,452 adults.	Body mass index	2,518 African American women, 86,278 European ancestry women, 1,773 Filipino ancestry women, 1,030 Indian ancestry women, 1,457 African American men, 55,137 European ancestry men, 7,648 Indian ancestry men, 5,527 European ancestry individuals	6,244 African American women, 17,531 European ancestry women, 329 African American men, 19,956 European ancestry men	4q24	SLC39A8	SLC39A8			ENSG00000138821			rs13107325-T	rs13107325	0	13107325	missense_variant	0	0.0765	5e-10	9.30103	(EA, men)	0.0741	[0.051-0.097] kg/m2 increase	Affymetrix, Illumina, Perlegen [~ 2500000] (imputed)	N	BMI/Waist-hip Ratio
14	rs13107325	4	103188709	rs13107325	2017-08-18	28448500	Graff M	2017-04-27	PLoS Genet	www.ncbi.nlm.nih.gov/pubmed/28448500	Genome-wide physical activity interactions in adiposity - A meta-analysis of 200,452 adults.	Body mass index	2,518 African American women, 86,278 European ancestry women, 1,773 Filipino ancestry women, 1,030 Indian ancestry women, 1,457 African American men, 55,137 European ancestry men, 7,648 Indian ancestry men, 5,527 European ancestry individuals	6,244 African American women, 17,531 European ancestry women, 329 African American men, 19,956 European ancestry men	4q24	SLC39A8	SLC39A8			ENSG00000138821			rs13107325-T	rs13107325	0	13107325	missense_variant	0	0.0765	2e-10	9.69897	(EA)	0.0505	[0.035-0.066] kg/m2 increase	Affymetrix, Illumina, Perlegen [~ 2500000] (imputed)	N	BMI/Waist-hip Ratio
14	rs13107325	4	103188709	rs13107325	2016-01-27	25673413	Locke AE	2015-02-12	Nature	www.ncbi.nlm.nih.gov/pubmed/25673413	Genetic studies of body mass index yield new insights for obesity biology.	Body mass index	up to 104,666 European ancestry male individuals, up to 132,115 European ancestry female individuals, 370 African American male individuals, 517 African American female individuals, 512 Hispanic male individuals, 764 Hispanic female individuals	up to 48,274 European ancestry male individuals, up to 39,864 European ancestry female individuals, 2,441 African American or Afro-Caribbean male individuals, 6,314 African American or Afro-Caribbean female individuals, 919 Filipino male individuals, 828 Filipino female individuals, 205 Seychellois male individuals, 287 Seychellois female individuals, 2,964 South Asian ancestry male individuals, …	4q24	SLC39A8	SLC39A8			ENSG00000138821			rs13107325-T	rs13107325	0	13107325	missense_variant	0	0.071	3e-07	6.52288	(EA, women)	0.045	[0.028-0.062] kg/m2 increase	Affymetrix, Illumina [2550021]	N	BMI/Waist-hip Ratio
14	rs13107325	4	103188709	rs13107325	2016-01-27	25673413	Locke AE	2015-02-12	Nature	www.ncbi.nlm.nih.gov/pubmed/25673413	Genetic studies of body mass index yield new insights for obesity biology.	Body mass index	up to 104,666 European ancestry male individuals, up to 132,115 European ancestry female individuals, 370 African American male individuals, 517 African American female individuals, 512 Hispanic male individuals, 764 Hispanic female individuals	up to 48,274 European ancestry male individuals, up to 39,864 European ancestry female individuals, 2,441 African American or Afro-Caribbean male individuals, 6,314 African American or Afro-Caribbean female individuals, 919 Filipino male individuals, 828 Filipino female individuals, 205 Seychellois male individuals, 287 Seychellois female individuals, 2,964 South Asian ancestry male individuals, …	4q24	SLC39A8	SLC39A8			ENSG00000138821			rs13107325-T	rs13107325	0	13107325	missense_variant	0	0.072	2e-12	11.699	(EA)	0.048	[0.034-0.061] kg/m2 increase	Affymetrix, Illumina [2550021]	N	BMI/Waist-hip Ratio
14	rs13107325	4	103188709	rs13107325	2017-08-18	28448500	Graff M	2017-04-27	PLoS Genet	www.ncbi.nlm.nih.gov/pubmed/28448500	Genome-wide physical activity interactions in adiposity - A meta-analysis of 200,452 adults.	Body mass index (joint analysis main effects and physical activity interaction)	2,518 African American women, 86,278 European ancestry women, 1,773 Filipino ancestry women, 1,030 Indian ancestry women, 1,457 African American men, 55,137 European ancestry men, 7,648 Indian ancestry men, 5,527 European ancestry individuals	6,244 African American women, 17,531 European ancestry women, 329 African American men, 19,956 European ancestry men	4q24	SLC39A8	SLC39A8			ENSG00000138821			rs13107325-?	rs13107325	0	13107325	missense_variant	0	NR	8e-10	9.09691				Affymetrix, Illumina, Perlegen [~ 2500000] (imputed)	N	BMI/Waist-hip Ratio
14	rs13107325	4	103188709	rs13107325	2019-02-14	29507422	Hoffmann TJ	2018-03-05	Nat Genet	www.ncbi.nlm.nih.gov/pubmed/29507422	A large electronic-health-record-based genome-wide study of serum lipids.	High density lipoprotein cholesterol levels	76,627 European ancestry individuals, 7,795 Hispanic individuals, 6,855 East Asian ancestry individuals, 2,958 African American individuals, 439 South Asian ancestry individuals		4q24	NR	SLC39A8			ENSG00000138821			rs13107325-C	rs13107325	0	13107325	missense_variant	0	0.925	6e-21	20.2218	(EA)	0.067	unit increase	Affymetrix [at least 7091467] (imputed)	N	Blood Markers (non-Iron)
14	rs13107325	4	103188709	rs13107325	2019-02-14	29507422	Hoffmann TJ	2018-03-05	Nat Genet	www.ncbi.nlm.nih.gov/pubmed/29507422	A large electronic-health-record-based genome-wide study of serum lipids.	High density lipoprotein cholesterol levels	76,627 European ancestry individuals, 7,795 Hispanic individuals, 6,855 East Asian ancestry individuals, 2,958 African American individuals, 439 South Asian ancestry individuals		4q24	NR	SLC39A8			ENSG00000138821			rs13107325-C	rs13107325	0	13107325	missense_variant	0	NR	6e-22	21.2218		0.067	unit increase	Affymetrix [at least 7091467] (imputed)	N	Blood Markers (non-Iron)
14	rs13107325	4	103188709	rs13107325	2017-08-18	28448500	Graff M	2017-04-27	PLoS Genet	www.ncbi.nlm.nih.gov/pubmed/28448500	Genome-wide physical activity interactions in adiposity - A meta-analysis of 200,452 adults.	Body mass index in physically active individuals	1,957 African American women, 1,773 Filipino ancestry women, 305 Indian ancestry women, 67,609 European ancestry women, 1,206 African American men, 2,029 Indian ancestry men, 43,399 European ancestry men, at least 4,819 European ancestry individuals	4,807 African American women, 12,347 European ancestry women, 265 African American men, 14,540 European ancestry men	4q24	SLC39A8	SLC39A8			ENSG00000138821			rs13107325-T	rs13107325	0	13107325	missense_variant	0	0.0781	4e-07	6.39794	(men)	0.0661	[0.04-0.092] kg/m2 increase	Affymetrix, Illumina, Perlegen [~ 2500000] (imputed)	N	BMI/Waist-hip Ratio
14	rs13107325	4	103188709	rs13107325	2017-08-18	28448500	Graff M	2017-04-27	PLoS Genet	www.ncbi.nlm.nih.gov/pubmed/28448500	Genome-wide physical activity interactions in adiposity - A meta-analysis of 200,452 adults.	Body mass index in physically active individuals	1,957 African American women, 1,773 Filipino ancestry women, 305 Indian ancestry women, 67,609 European ancestry women, 1,206 African American men, 2,029 Indian ancestry men, 43,399 European ancestry men, at least 4,819 European ancestry individuals	4,807 African American women, 12,347 European ancestry women, 265 African American men, 14,540 European ancestry men	4q24	SLC39A8	SLC39A8			ENSG00000138821			rs13107325-T	rs13107325	0	13107325	missense_variant	0	0.0765	1e-09	9	(EA)	0.0531	[0.036-0.07] kg/m2 increase	Affymetrix, Illumina, Perlegen [~ 2500000] (imputed)	N	BMI/Waist-hip Ratio
14	rs13107325	4	103188709	rs13107325	2017-08-18	28448500	Graff M	2017-04-27	PLoS Genet	www.ncbi.nlm.nih.gov/pubmed/28448500	Genome-wide physical activity interactions in adiposity - A meta-analysis of 200,452 adults.	Body mass index	2,518 African American women, 86,278 European ancestry women, 1,773 Filipino ancestry women, 1,030 Indian ancestry women, 1,457 African American men, 55,137 European ancestry men, 7,648 Indian ancestry men, 5,527 European ancestry individuals	6,244 African American women, 17,531 European ancestry women, 329 African American men, 19,956 European ancestry men	4q24	SLC39A8	SLC39A8			ENSG00000138821			rs13107325-T	rs13107325	0	13107325	missense_variant	0	0.0754	1e-09	9	(men)	0.0698	[0.047-0.092] kg/m2 increase	Affymetrix, Illumina, Perlegen [~ 2500000] (imputed)	N	BMI/Waist-hip Ratio
14	rs13107325	4	103188709	rs13107325	2017-08-18	28448500	Graff M	2017-04-27	PLoS Genet	www.ncbi.nlm.nih.gov/pubmed/28448500	Genome-wide physical activity interactions in adiposity - A meta-analysis of 200,452 adults.	Body mass index	2,518 African American women, 86,278 European ancestry women, 1,773 Filipino ancestry women, 1,030 Indian ancestry women, 1,457 African American men, 55,137 European ancestry men, 7,648 Indian ancestry men, 5,527 European ancestry individuals	6,244 African American women, 17,531 European ancestry women, 329 African American men, 19,956 European ancestry men	4q24	SLC39A8	SLC39A8			ENSG00000138821			rs13107325-T	rs13107325	0	13107325	missense_variant	0	0.0754	3e-10	9.52288		0.0488	[0.034-0.064] kg/m2 increase	Affymetrix, Illumina, Perlegen [~ 2500000] (imputed)	N	BMI/Waist-hip Ratio
14	rs13107325	4	103188709	rs13107325	2017-08-10	28443625	Justice AE	2017-04-26	Nat Commun	www.ncbi.nlm.nih.gov/pubmed/28443625	Genome-wide meta-analysis of 241,258 adults accounting for smoking behaviour identifies novel loci for obesity traits.	Body mass index (joint analysis main effects and smoking interaction)	98,173 European ancestry women, 64,373 European ancestry men, 5,829 European ancestry individuals, 10,500 African American/Afro-Caribbean ancestry women, 2,706 African American/Afro-Caribbean ancestry men, 1,030 Indian Asian ancestry women, 7,648 Indian Asian ancestry men, 1,793 Filipino ancestry women, 2,944 Hispanic/Latino ancestry women, 1,764 Hispanic/Latino ancestry men	21,496 European ancestry women, 24,385 European ancestry men, 118,364 European ancestry individuals, 2,326 African American/Afro-Caribbean ancestry women, 855 African American/Afro-Caribbean ancestry men	4q24	SLC39A8	SLC39A8			ENSG00000138821			rs13107325-T	rs13107325	0	13107325	missense_variant	0	0.0737	2e-10	9.69897				Affymetrix, Illumina, Perlegen [up to 2800000] (imputed)	N	BMI/Waist-hip Ratio
14	rs13107325	4	103188709	rs13107325	2017-08-10	28443625	Justice AE	2017-04-26	Nat Commun	www.ncbi.nlm.nih.gov/pubmed/28443625	Genome-wide meta-analysis of 241,258 adults accounting for smoking behaviour identifies novel loci for obesity traits.	Body mass index (joint analysis main effects and smoking interaction)	98,173 European ancestry women, 64,373 European ancestry men, 5,829 European ancestry individuals, 10,500 African American/Afro-Caribbean ancestry women, 2,706 African American/Afro-Caribbean ancestry men, 1,030 Indian Asian ancestry women, 7,648 Indian Asian ancestry men, 1,793 Filipino ancestry women, 2,944 Hispanic/Latino ancestry women, 1,764 Hispanic/Latino ancestry men	21,496 European ancestry women, 24,385 European ancestry men, 118,364 European ancestry individuals, 2,326 African American/Afro-Caribbean ancestry women, 855 African American/Afro-Caribbean ancestry men	4q24	SLC39A8	SLC39A8			ENSG00000138821			rs13107325-T	rs13107325	0	13107325	missense_variant	0	0.0737	1e-08	8	(men)			Affymetrix, Illumina, Perlegen [up to 2800000] (imputed)	N	BMI/Waist-hip Ratio
14	rs13107325	4	103188709	rs13107325	2017-08-10	28443625	Justice AE	2017-04-26	Nat Commun	www.ncbi.nlm.nih.gov/pubmed/28443625	Genome-wide meta-analysis of 241,258 adults accounting for smoking behaviour identifies novel loci for obesity traits.	BMI (adjusted for smoking behaviour)	98,173 European ancestry women, 64,373 European ancestry men, 5,829 European ancestry individuals, 10,500 African American/Afro-Caribbean ancestry women, 2,706 African American/Afro-Caribbean ancestry men, 1,030 Indian Asian ancestry women, 7,648 Indian Asian ancestry men, 1,793 Filipino ancestry women, 2,944 Hispanic/Latino ancestry women, 1,764 Hispanic/Latino ancestry men	21,496 European ancestry women, 24,385 European ancestry men, 118,364 European ancestry individuals, 2,326 African American/Afro-Caribbean ancestry women, 855 African American/Afro-Caribbean ancestry men	4q24	SLC39A8	SLC39A8			ENSG00000138821			rs13107325-T	rs13107325	0	13107325	missense_variant	0	0.0737	3e-10	9.52288		0.0469	[0.032-0.062] kg/m2 increase	Affymetrix, Illumina, Perlegen [up to 2800000] (imputed)	N	BMI/Waist-hip Ratio
14	rs13107325	4	103188709	rs13107325	2017-08-10	28443625	Justice AE	2017-04-26	Nat Commun	www.ncbi.nlm.nih.gov/pubmed/28443625	Genome-wide meta-analysis of 241,258 adults accounting for smoking behaviour identifies novel loci for obesity traits.	BMI (adjusted for smoking behaviour)	98,173 European ancestry women, 64,373 European ancestry men, 5,829 European ancestry individuals, 10,500 African American/Afro-Caribbean ancestry women, 2,706 African American/Afro-Caribbean ancestry men, 1,030 Indian Asian ancestry women, 7,648 Indian Asian ancestry men, 1,793 Filipino ancestry women, 2,944 Hispanic/Latino ancestry women, 1,764 Hispanic/Latino ancestry men	21,496 European ancestry women, 24,385 European ancestry men, 118,364 European ancestry individuals, 2,326 African American/Afro-Caribbean ancestry women, 855 African American/Afro-Caribbean ancestry men	4q24	SLC39A8	SLC39A8			ENSG00000138821			rs13107325-T	rs13107325	0	13107325	missense_variant	0	0.0737	4e-09	8.39794	(men)	0.0607	[0.041-0.081] kg/m2 increase	Affymetrix, Illumina, Perlegen [up to 2800000] (imputed)	N	BMI/Waist-hip Ratio
14	rs13107325	4	103188709	rs13107325	2019-02-14	29507422	Hoffmann TJ	2018-03-05	Nat Genet	www.ncbi.nlm.nih.gov/pubmed/29507422	A large electronic-health-record-based genome-wide study of serum lipids.	Low density lipoprotein cholesterol levels	76,627 European ancestry individuals, 7,795 Hispanic individuals, 6,855 East Asian ancestry individuals, 2,958 African American individuals, 439 South Asian ancestry individuals		4q24	NR	SLC39A8			ENSG00000138821			rs13107325-C	rs13107325	0	13107325	missense_variant	0	NR	8e-06	5.09691		0.038	unit increase	Affymetrix [at least 7091467] (imputed)	N	Blood Markers (non-Iron)
14	rs13107325	4	103188709	rs13107325	2017-08-10	28443625	Justice AE	2017-04-26	Nat Commun	www.ncbi.nlm.nih.gov/pubmed/28443625	Genome-wide meta-analysis of 241,258 adults accounting for smoking behaviour identifies novel loci for obesity traits.	BMI in non-smokers	77,279 European ancestry women, 47,280 European ancestry men, 4,856 European ancestry individuals, 8,799 African American/Afro-Caribbean ancestry women, 1,803 African American/Afro-Caribbean ancestry men, 1,020 Indian Asian ancestry women, 6,691 Indian Asian ancestry men, 1,526 Filipino ancestry women, 2,469 Hispanic/Latino ancestry women, 1,318 Hispanic/Latino ancestry men	16,011 European ancestry women, 17,912 European ancestry men, 105,218 European ancestry individuals, 2,073 African American/Afro-Caribbean ancestry women, 647 African American/Afro-Caribbean ancestry men	4q24	SLC39A8	SLC39A8			ENSG00000138821			rs13107325-T	rs13107325	0	13107325	missense_variant	0	0.0737	1e-07	7		0.0449	[0.028-0.062] kg/m2 increase	Affymetrix, Illumina, Perlegen [up to 2800000] (imputed)	N	BMI/Waist-hip Ratio
14	rs13107325	4	103188709	rs13107325	2017-08-10	28443625	Justice AE	2017-04-26	Nat Commun	www.ncbi.nlm.nih.gov/pubmed/28443625	Genome-wide meta-analysis of 241,258 adults accounting for smoking behaviour identifies novel loci for obesity traits.	BMI in non-smokers	77,279 European ancestry women, 47,280 European ancestry men, 4,856 European ancestry individuals, 8,799 African American/Afro-Caribbean ancestry women, 1,803 African American/Afro-Caribbean ancestry men, 1,020 Indian Asian ancestry women, 6,691 Indian Asian ancestry men, 1,526 Filipino ancestry women, 2,469 Hispanic/Latino ancestry women, 1,318 Hispanic/Latino ancestry men	16,011 European ancestry women, 17,912 European ancestry men, 105,218 European ancestry individuals, 2,073 African American/Afro-Caribbean ancestry women, 647 African American/Afro-Caribbean ancestry men	4q24	SLC39A8	SLC39A8			ENSG00000138821			rs13107325-T	rs13107325	0	13107325	missense_variant	0	0.0737	7e-07	6.1549	(men)	0.0574	[0.035-0.08] kg/m2 increase	Affymetrix, Illumina, Perlegen [up to 2800000] (imputed)	N	BMI/Waist-hip Ratio
14	rs13107325	4	103188709	rs13107325	2017-08-18	28448500	Graff M	2017-04-27	PLoS Genet	www.ncbi.nlm.nih.gov/pubmed/28448500	Genome-wide physical activity interactions in adiposity - A meta-analysis of 200,452 adults.	Body mass index in physically active individuals	1,957 African American women, 1,773 Filipino ancestry women, 305 Indian ancestry women, 67,609 European ancestry women, 1,206 African American men, 2,029 Indian ancestry men, 43,399 European ancestry men, at least 4,819 European ancestry individuals	4,807 African American women, 12,347 European ancestry women, 265 African American men, 14,540 European ancestry men	4q24	SLC39A8	SLC39A8			ENSG00000138821			rs13107325-T	rs13107325	0	13107325	missense_variant	0	0.0875	2e-06	5.69897	(EA, men)	0.0868	[0.051-0.122] kg/m2 increase	Affymetrix, Illumina, Perlegen [~ 2500000] (imputed)	N	BMI/Waist-hip Ratio
14	rs13107325	4	103188709	rs13107325	2017-08-18	28448500	Graff M	2017-04-27	PLoS Genet	www.ncbi.nlm.nih.gov/pubmed/28448500	Genome-wide physical activity interactions in adiposity - A meta-analysis of 200,452 adults.	Body mass index in physically active individuals	1,957 African American women, 1,773 Filipino ancestry women, 305 Indian ancestry women, 67,609 European ancestry women, 1,206 African American men, 2,029 Indian ancestry men, 43,399 European ancestry men, at least 4,819 European ancestry individuals	4,807 African American women, 12,347 European ancestry women, 265 African American men, 14,540 European ancestry men	4q24	SLC39A8	SLC39A8			ENSG00000138821			rs13107325-T	rs13107325	0	13107325	missense_variant	0	0.0754	4e-09	8.39794		0.0508	[0.034-0.068] kg/m2 increase	Affymetrix, Illumina, Perlegen [~ 2500000] (imputed)	N	BMI/Waist-hip Ratio
14	rs13107325	4	103188709	rs13107325	2018-09-14	27618452	Ehret GB	2016-09-12	Nat Genet	www.ncbi.nlm.nih.gov/pubmed/27618452	The genetics of blood pressure regulation and its target organs from association studies in 342,415 individuals.	Systolic blood pressure	up to 201,529 European ancestry individuals	up to 140,886 European ancestry individuals	4q24	SLC39A8	SLC39A8			ENSG00000138821			rs13107325-T	rs13107325	0	13107325	missense_variant	0	0.07	5e-11	10.301		0.837	[0.59-1.09] mm Hg decrease	Affymetrix, Illumina, Perlegen [128272]	N	Blood Pressure
14	rs13107325	4	103188709	rs13107325	2018-09-14	27618452	Ehret GB	2016-09-12	Nat Genet	www.ncbi.nlm.nih.gov/pubmed/27618452	The genetics of blood pressure regulation and its target organs from association studies in 342,415 individuals.	Diastolic blood pressure	up to 201,529 European ancestry individuals	up to 140,886 European ancestry individuals	4q24	SLC39A8	SLC39A8			ENSG00000138821			rs13107325-T	rs13107325	0	13107325	missense_variant	0	0.07	2e-14	13.699		0.602	[0.45-0.75] mm Hg decrease	Affymetrix, Illumina, Perlegen [128272]	N	Blood Pressure
14	rs13107325	4	103188709	rs13107325	2019-02-10	27841878	Hoffmann TJ	2016-11-14	Nat Genet	www.ncbi.nlm.nih.gov/pubmed/27841878	Genome-wide association analyses using electronic health records identify new loci influencing blood pressure variation.	Diastolic blood pressure	295,529 European ancestry individuals, 8,231 Latino individuals, 3,058 African American individuals, 2,029 African British individuals, 7,701 East Asian ancestry individuals, 2,735 South Asian ancestry individuals, 1,979 mixed and unknown ancestry individuals		4q24	SLC39A8	SLC39A8			ENSG00000138821			rs13107325-C	rs13107325	0	13107325	missense_variant	0		5e-33	32.301		0.55	unit increase	Affymetrix [at least 2696785] (imputed)	N	Blood Pressure
14	rs13107325	4	103188709	rs13107325	2016-01-27	25673413	Locke AE	2015-02-12	Nature	www.ncbi.nlm.nih.gov/pubmed/25673413	Genetic studies of body mass index yield new insights for obesity biology.	Body mass index	up to 104,666 European ancestry male individuals, up to 132,115 European ancestry female individuals, 370 African American male individuals, 517 African American female individuals, 512 Hispanic male individuals, 764 Hispanic female individuals	up to 48,274 European ancestry male individuals, up to 39,864 European ancestry female individuals, 2,441 African American or Afro-Caribbean male individuals, 6,314 African American or Afro-Caribbean female individuals, 919 Filipino male individuals, 828 Filipino female individuals, 205 Seychellois male individuals, 287 Seychellois female individuals, 2,964 South Asian ancestry male individuals, …	4q24	SLC39A8	SLC39A8			ENSG00000138821			rs13107325-T	rs13107325	0	13107325	missense_variant	0	0.072	1e-12	12		0.047	[0.034-0.06] kg/m2 increase	Affymetrix, Illumina [2550021]	N	BMI/Waist-hip Ratio
14	rs13107325	4	103188709	rs13107325	2016-11-09	26908625	Johansson A	2016-01-21	Hum Mol Genet	www.ncbi.nlm.nih.gov/pubmed/26908625	Genome-wide association and Mendelian randomization study of NT-proBNP in patients with acute coronary syndrome.	NT-proBNP levels in acute coronary syndrome	at least 3,691 European ancestry individuals, up to 29 Asian ancestry individuals, 20 African ancestry individuals	at least 5,404 European ancestry individuals, up to 54 Asian ancestry individuals, 33 African ancestry individuals	4q24	SLC39A8	SLC39A8			ENSG00000138821			rs13107325-T	rs13107325	0	13107325	missense_variant	0	0.078	6e-10	9.22185		0.216	[0.15-0.28] ng/L increase	Illumina [10962468] (imputed)	N	Other
14	rs13107325	4	103188709	rs13107325	2019-02-10	27841878	Hoffmann TJ	2016-11-14	Nat Genet	www.ncbi.nlm.nih.gov/pubmed/27841878	Genome-wide association analyses using electronic health records identify new loci influencing blood pressure variation.	Diastolic blood pressure	80,792 European ancestry individuals, 8,231 Latino individuals, 3,058 African American individuals, 7,243 East Asian ancestry individuals, 461 South Asian ancestry individuals		4q24	SLC39A8	SLC39A8			ENSG00000138821			rs13107325-C	rs13107325	0	13107325	missense_variant	0		8e-11	10.0969	(EA)	0.477	unit increase	Affymetrix [at least 2696785] (imputed)	N	Blood Pressure
14	rs13107325	4	103188709	rs13107325	2019-02-10	27841878	Hoffmann TJ	2016-11-14	Nat Genet	www.ncbi.nlm.nih.gov/pubmed/27841878	Genome-wide association analyses using electronic health records identify new loci influencing blood pressure variation.	Diastolic blood pressure	80,792 European ancestry individuals, 8,231 Latino individuals, 3,058 African American individuals, 7,243 East Asian ancestry individuals, 461 South Asian ancestry individuals		4q24	SLC39A8	SLC39A8			ENSG00000138821			rs13107325-C	rs13107325	0	13107325	missense_variant	0		4e-11	10.3979		0.466	unit increase	Affymetrix [at least 2696785] (imputed)	N	Blood Pressure
14	rs13107325	4	103188709	rs13107325	2019-02-10	27841878	Hoffmann TJ	2016-11-14	Nat Genet	www.ncbi.nlm.nih.gov/pubmed/27841878	Genome-wide association analyses using electronic health records identify new loci influencing blood pressure variation.	Systolic blood pressure	295,529 European ancestry individuals, 8,231 Latino individuals, 3,058 African American individuals, 2,029 African British individuals, 7,701 East Asian ancestry individuals, 2,735 South Asian ancestry individuals, 1,979 mixed and unknown ancestry individuals		4q24	SLC39A8	SLC39A8			ENSG00000138821			rs13107325-C	rs13107325	0	13107325	missense_variant	0		2e-21	20.699		0.719	unit increase	Affymetrix [at least 2696785] (imputed)	N	Blood Pressure
14	rs13107325	4	103188709	rs13107325	2019-02-10	27841878	Hoffmann TJ	2016-11-14	Nat Genet	www.ncbi.nlm.nih.gov/pubmed/27841878	Genome-wide association analyses using electronic health records identify new loci influencing blood pressure variation.	Systolic blood pressure	80,792 European ancestry individuals, 8,231 Latino individuals, 3,058 African American individuals, 7,243 East Asian ancestry individuals, 461 South Asian ancestry individuals		4q24	SLC39A8	SLC39A8			ENSG00000138821			rs13107325-C	rs13107325	0	13107325	missense_variant	0		3e-09	8.52288		0.643	unit increase	Affymetrix [at least 2696785] (imputed)	N	Blood Pressure
14	rs13107325	4	103188709	rs13107325	2019-02-10	27841878	Hoffmann TJ	2016-11-14	Nat Genet	www.ncbi.nlm.nih.gov/pubmed/27841878	Genome-wide association analyses using electronic health records identify new loci influencing blood pressure variation.	Systolic blood pressure	80,792 European ancestry individuals, 8,231 Latino individuals, 3,058 African American individuals, 7,243 East Asian ancestry individuals, 461 South Asian ancestry individuals		4q24	SLC39A8	SLC39A8			ENSG00000138821			rs13107325-C	rs13107325	0	13107325	missense_variant	0		1e-08	8	(EA)	0.646	unit increase	Affymetrix [at least 2696785] (imputed)	N	Blood Pressure
14	rs13107325	4	103188709	rs13107325	2020-08-18	32247823	Parisinos CA	2020-04-02	J Hepatol	www.ncbi.nlm.nih.gov/pubmed/32247823	Genome-wide and Mendelian randomisation studies of liver MRI yield insights into the pathogenesis of steatohepatitis.	Liver fibrosis and steatohepatitis severity (MRI cT1 measure)	14,440 European ancestry individuals		4q24	SLC39A8	SLC39A8			ENSG00000138821			rs13107325-T	rs13107325	0	13107325	missense_variant	0	0.07	1e-133	133		0.544	[0.5-0.59] unit increase	Affymetrix [~ 12000000] (imputed)	N	Other
14	rs13107325	4	103188709	rs13107325	2020-10-07	32606422	Wu Y	2020-06-30	Transl Psychiatry	www.ncbi.nlm.nih.gov/pubmed/32606422	Multi-trait analysis for genome-wide association study of five psychiatric disorders.	Schizophrenia (MTAG)	65,967 individuals		4q24	NR	SLC39A8			ENSG00000138821			rs13107325-?	rs13107325	0	13107325	missense_variant	0		5e-09	8.30103				NR [8377093]	N	Psychopathology
14	rs13107325	4	103188709	rs13107325	2020-10-07	32606422	Wu Y	2020-06-30	Transl Psychiatry	www.ncbi.nlm.nih.gov/pubmed/32606422	Multi-trait analysis for genome-wide association study of five psychiatric disorders.	Schizophrenia (MTAG)	67,764 individuals		4q24	NR	SLC39A8			ENSG00000138821			rs13107325-?	rs13107325	0	13107325	missense_variant	0		8e-11	10.0969				NR [8377093]	N	Psychopathology
14	rs13107325	4	103188709	rs13107325	2020-09-14	32451486	Zhou H	2020-05-25	Nat Neurosci	www.ncbi.nlm.nih.gov/pubmed/32451486	Genome-wide meta-analysis of problematic alcohol use in 435,563 individuals yields insights into biology and relationships with other traits.	Alcohol use disorder	57,564 European ancestry cases, 256,395 European ancestry controls		4q24	NR	SLC39A8			ENSG00000138821			rs13107325-T	rs13107325	0	13107325	missense_variant	0	0.0792	8e-19	18.0969		8.864	[NR] unit decrease	Affymetrix [7003540] (imputed)	N	Alcohol Consumption
14	rs13107325	4	103188709	rs13107325	2020-09-18	32888494	Vuckovic D	2020-09-01	Cell	www.ncbi.nlm.nih.gov/pubmed/32888494	The Polygenic and Monogenic Basis of Blood Traits and Diseases.	Hemoglobin	408,112 British individuals		4q24	SLC39A8	SLC39A8			ENSG00000138821			rs13107325-T	rs13107325	0	13107325	missense_variant	0	0.074589	7e-32	31.1549		0.0494835	[0.041-0.058] unit increase	Affymetrix [93095623] (imputed)	N	Iron/Red Blood Cells
14	rs13107325	4	103188709	rs13107325	2020-04-17	31669095	Zhu Z	2019-10-24	J Allergy Clin Immunol	www.ncbi.nlm.nih.gov/pubmed/31669095	Shared Genetic and Experimental Links between Obesity-Related Traits and Asthma Subtypes in UK Biobank.	Waist circumference adjusted for body mass index	457,690 European ancestry individuals		4q24	NR	SLC39A8			ENSG00000138821			rs13107325-?	rs13107325	0	13107325	missense_variant	0	NR	5e-20	19.301				Affymetrix [~ 8270000] (imputed)	N	BMI/Waist-hip Ratio
14	rs13107325	4	103188709	rs13107325	2020-09-18	32888494	Vuckovic D	2020-09-01	Cell	www.ncbi.nlm.nih.gov/pubmed/32888494	The Polygenic and Monogenic Basis of Blood Traits and Diseases.	Hematocrit	408,112 British individuals		4q24	SLC39A8	SLC39A8			ENSG00000138821			rs13107325-T	rs13107325	0	13107325	missense_variant	0	0.0745900000000001	2e-31	30.699		0.049112	[0.041-0.057] unit increase	Affymetrix [93095623] (imputed)	N	Iron/Red Blood Cells
14	rs13107325	4	103188709	rs13107325	2020-06-17	32327693	Oskarsson GR	2020-04-23	Commun Biol	www.ncbi.nlm.nih.gov/pubmed/32327693	Predicted loss and gain of function mutations in ACO1 are associated with erythropoiesis.	Hemoglobin levels	684,122 European ancestry individuals		4q24	SLC39A8	SLC39A8			ENSG00000138821			rs13107325-T	rs13107325	0	13107325	missense_variant	0		2e-24	23.699		0.048	[NR] unit increase	Affymetrix, Illumina [43000000] (imputed)	N	Iron/Red Blood Cells
14	rs13107325	4	103188709	rs13107325	2020-08-03	32352494	Han X	2020-04-30	JAMA Ophthalmol	www.ncbi.nlm.nih.gov/pubmed/32352494	Association of Myopia and Intraocular Pressure With Retinal Detachment in European Descent Participants of the UK Biobank Cohort: A Mendelian Randomization Study.	Spherical equivalent	95,827 European ancestry individuals		4q24	NR	SLC39A8			ENSG00000138821			rs13107325-T	rs13107325	0	13107325	missense_variant	0		3e-10	9.52288		0.13	[0.091-0.169] unit increase	NR [NR]	N	Other
14	rs13107325	4	103188709	rs13107325	2021-01-28	32339537	Roberts V	2020-04-24	J Invest Dermatol	www.ncbi.nlm.nih.gov/pubmed/32339537	Genome wide association study identifies genetic associations with perceived age.	Youthful appearance (self-reported)	423,992 European ancestry individuals		4q24	SLC39A8	SLC39A8			ENSG00000138821			rs13107325-C	rs13107325	0	13107325	missense_variant	0	0.924534	1e-12	12		0.943325	NR	Affymetrix [~ 9600000] (imputed)	N	Other
14	rs13107325	4	103188709	rs13107325	2020-02-21	31879980	German CA	2019-12-26	Genet Epidemiol	www.ncbi.nlm.nih.gov/pubmed/31879980	Ordered multinomial regression for genetic association analysis of ordinal phenotypes at Biobank scale.	Hypertension	30,822 British ancestry normal blood pressure individuals, 25,242 British ancestry elevated blood pressure individuals, 50,461 British ancestry stage 1 hypertension individuals, 75,286 British ancestry stage 2 hypertension individuals, 3,754 British ancestry hypertension crisis individuals		4q24	SLC39A8	SLC39A8			ENSG00000138821			rs13107325-?	rs13107325	0	13107325	missense_variant	0	NR	5e-12	11.301		0.0796339	NR unit increase	Affymetrix [464137]	N	Blood Pressure
14	rs13107325	4	103188709	rs13107325	2020-04-17	31669095	Zhu Z	2019-10-24	J Allergy Clin Immunol	www.ncbi.nlm.nih.gov/pubmed/31669095	Shared Genetic and Experimental Links between Obesity-Related Traits and Asthma Subtypes in UK Biobank.	Waist-to-hip ratio adjusted for BMI	457,690 European ancestry individuals		4q24	NR	SLC39A8			ENSG00000138821			rs13107325-?	rs13107325	0	13107325	missense_variant	0	NR	3e-19	18.5229				Affymetrix [~ 8270000] (imputed)	N	BMI/Waist-hip Ratio
14	rs13107325	4	103188709	rs13107325	2020-09-14	32541925	Vujkovic M	2020-06-15	Nat Genet	www.ncbi.nlm.nih.gov/pubmed/32541925	Discovery of 318 new risk loci for type 2 diabetes and related vascular outcomes among 1.4 million participants in a multi-ancestry meta-analysis.	Type 2 diabetes	148,726 European ancestry cases, 24,646 African American cases, 8,616 Hispanic cases, 46,511 Asian ancestry cases, 965,732 European ancestry controls, 31,446 African American controls, 11,829 Hispanic controls, 169,776 Asian ancestry controls		4q24	NR	SLC39A8			ENSG00000138821			rs13107325-C	rs13107325	0	13107325	missense_variant	0	0.9265	3e-08	7.52288		0.0473	[0.03-0.064] unit decrease	Affymetrix, Illumina [at least 945603] (imputed)	N	Diabetes
14	rs13107325	4	103188709	rs13107325	2020-09-21	32888493	Chen MH	2020-09-01	Cell	www.ncbi.nlm.nih.gov/pubmed/32888493	Trans-ethnic and Ancestry-Specific Blood-Cell Genetics in 746,667 Individuals from 5 Global Populations.	Hematocrit	562,259 European ancestry individuals		4q24	NR	SLC39A8			ENSG00000138821			rs13107325-T	rs13107325	0	13107325	missense_variant	0	0.074412	2e-40	39.699		0.046911	[0.04-0.054] SD unit increase	Affymetrix, Illumina [50640577] (imputed)	N	Iron/Red Blood Cells
14	rs13107325	4	103188709	rs13107325	2018-07-02	29615537	Kulminski AM	2018-03-01	Aging (Albany NY)	www.ncbi.nlm.nih.gov/pubmed/29615537	Strong impact of natural-selection-free heterogeneity in genetics of age-related phenotypes.	Diastolic blood pressure	up to 33,431 European ancestry individuals		4q24	SLC39A8	SLC39A8			ENSG00000138821			rs13107325-A	rs13107325	0	13107325	missense_variant	0	0.0818	9e-10	9.04576		0.913692	[0.62-1.21] unit decrease	Affymetrix, Illumina [~ 2500000] (imputed)	N	Blood Pressure
14	rs13107325	4	103188709	rs13107325	2018-09-12	29942086	Savage JE	2018-06-25	Nat Genet	www.ncbi.nlm.nih.gov/pubmed/29942086	Genome-wide association meta-analysis in 269,867 individuals identifies new genetic and functional links to intelligence.	Intelligence	269,867 European ancestry individuals		4q24	NR	SLC39A8			ENSG00000138821			rs13107325-T	rs13107325	0	13107325	missense_variant	0	NR	2e-21	20.699		9.494	z-score decrease	Affymetrix, Illumina [9295118] (imputed)	N	Brain/Cognition
14	rs13107325	4	103188709	rs13107325	2020-09-21	32888493	Chen MH	2020-09-01	Cell	www.ncbi.nlm.nih.gov/pubmed/32888493	Trans-ethnic and Ancestry-Specific Blood-Cell Genetics in 746,667 Individuals from 5 Global Populations.	Hematocrit	737,823 African American or Afro-Caribbean, African ancestry, European ancestry, East Asian ancestry, Hispanic or Latin American and South Asian ancestry individuals		4q24	NR	SLC39A8			ENSG00000138821			rs13107325-T	rs13107325	0	13107325	missense_variant	0	0.0715958	3e-38	37.5229				Affymetrix, Illumina [24558453] (imputed)	N	Iron/Red Blood Cells
14	rs13107325	4	103188709	rs13107325	2018-09-17	29844566	Davies G	2018-05-29	Nat Commun	www.ncbi.nlm.nih.gov/pubmed/29844566	Study of 300,486 individuals identifies 148 independent genetic loci influencing general cognitive function.	General cognitive ability	up to 300,486 European ancestry individuals		4q24	SLC39A8	SLC39A8			ENSG00000138821			rs13107325-T	rs13107325	0	13107325	missense_variant	0	NR	8e-17	16.0969		8.327	z-score decrease	Affymetrix, Illumina [at least 2500000] (imputed)	N	Brain/Cognition
14	rs13107325	4	103188709	rs13107325	2020-09-21	32888493	Chen MH	2020-09-01	Cell	www.ncbi.nlm.nih.gov/pubmed/32888493	Trans-ethnic and Ancestry-Specific Blood-Cell Genetics in 746,667 Individuals from 5 Global Populations.	Hemoglobin concentration	746,431 African American or Afro-Caribbean, African ancestry, European ancestry, East Asian ancestry, Hispanic or Latin American and South Asian ancestry individuals		4q24	NR	SLC39A8			ENSG00000138821			rs13107325-T	rs13107325	0	13107325	missense_variant	0	0.071471	1e-37	37				Affymetrix, Illumina [24653286] (imputed)	N	Iron/Red Blood Cells
14	rs13107325	4	103188709	rs13107325	2020-09-21	32888493	Chen MH	2020-09-01	Cell	www.ncbi.nlm.nih.gov/pubmed/32888493	Trans-ethnic and Ancestry-Specific Blood-Cell Genetics in 746,667 Individuals from 5 Global Populations.	Hemoglobin concentration	563,946 European ancestry individuals		4q24	NR	SLC39A8			ENSG00000138821			rs13107325-T	rs13107325	0	13107325	missense_variant	0	0.074272	1e-38	38		0.04586	[0.039-0.053] SD unit increase	Affymetrix, Illumina [50638016] (imputed)	N	Iron/Red Blood Cells
14	rs13107325	4	103188709	rs13107325	2020-09-18	32888494	Vuckovic D	2020-09-01	Cell	www.ncbi.nlm.nih.gov/pubmed/32888494	The Polygenic and Monogenic Basis of Blood Traits and Diseases.	Eosinophil percentage of white cells	408,112 British individuals		4q24	SLC39A8	SLC39A8			ENSG00000138821			rs13107325-T	rs13107325	0	13107325	missense_variant	0	0.074637	4e-11	10.3979		0.0279779	[0.02-0.036] unit decrease	Affymetrix [93095623] (imputed)	N	Blood Markers (non-Iron)
14	rs13107325	4	103188709	rs13107325	2019-09-24	31358974	Evangelou E	2019-07-29	Nat Hum Behav	www.ncbi.nlm.nih.gov/pubmed/31358974	New alcohol-related genes suggest shared genetic mechanisms with neuropsychiatric disorders.	Alcohol consumption	480,842 European ancestry individuals		4q24	SLC39A8	SLC39A8			ENSG00000138821			rs13107325-T	rs13107325	0	13107325	missense_variant	0	0.07	1e-15	15		0.016	[0.012-0.02] unit decrease	Affymetrix, Illumina [~ 7100000] (imputed)	N	Nutrition
14	rs13107325	4	103188709	rs13107325	2020-09-21	32888493	Chen MH	2020-09-01	Cell	www.ncbi.nlm.nih.gov/pubmed/32888493	Trans-ethnic and Ancestry-Specific Blood-Cell Genetics in 746,667 Individuals from 5 Global Populations.	Red blood cell count	545,203 European ancestry individuals		4q24	NR	SLC39A8			ENSG00000138821			rs13107325-T	rs13107325	0	13107325	missense_variant	0	0.074343	1e-16	16		0.029182	[0.022-0.036] SD unit increase	Affymetrix, Illumina [50628390] (imputed)	N	Iron/Red Blood Cells
14	rs13107325	4	103188709	rs13107325	2020-09-18	32888494	Vuckovic D	2020-09-01	Cell	www.ncbi.nlm.nih.gov/pubmed/32888494	The Polygenic and Monogenic Basis of Blood Traits and Diseases.	Mean corpuscular volume	408,112 British individuals		4q24	SLC39A8	SLC39A8			ENSG00000138821			rs13107325-T	rs13107325	0	13107325	missense_variant	0	0.074597	1e-10	10		0.0265556	[0.019-0.034] unit increase	Affymetrix [93095623] (imputed)	N	Iron/Red Blood Cells
14	rs13107325	4	103188709	rs13107325	2019-02-08	30664745	Tachmazidou I	2019-01-21	Nat Genet	www.ncbi.nlm.nih.gov/pubmed/30664745	Identification of new therapeutic targets for osteoarthritis through genome-wide analyses of UK Biobank data.	Osteoarthritis	77,052 European ancestry cases, 378,169 European ancestry controls		4q24	NR	SLC39A8			ENSG00000138821			rs13107325-T	rs13107325	0	13107325	missense_variant	0	0.08	8e-19	18.0969		1.1	[1.07-1.12]	Affymetrix, Illumina [up to 17000000] (imputed)	N	Bone/Osteoarthritis
14	rs13107325	4	103188709	rs13107325	2020-09-21	32888493	Chen MH	2020-09-01	Cell	www.ncbi.nlm.nih.gov/pubmed/32888493	Trans-ethnic and Ancestry-Specific Blood-Cell Genetics in 746,667 Individuals from 5 Global Populations.	Red blood cell count	727,624 African American or Afro-Caribbean, African ancestry, European ancestry, East Asian ancestry, Hispanic or Latin American and South Asian ancestry individuals		4q24	NR	SLC39A8			ENSG00000138821			rs13107325-T	rs13107325	0	13107325	missense_variant	0	0.0715291	2e-14	13.699				Affymetrix, Illumina [24332387] (imputed)	N	Iron/Red Blood Cells
14	rs13107325	4	103188709	rs13107325	2021-02-18	33128006	Timmins IR	2020-10-30	Commun Biol	www.ncbi.nlm.nih.gov/pubmed/33128006	Genome-wide association study of self-reported walking pace suggests beneficial effects of brisk walking on health and survival.	Walking pace	450,967 European ancestry individuals		4q24	SLC39A8	SLC39A8			ENSG00000138821			rs13107325-C	rs13107325	0	13107325	missense_variant	0	NR	6e-24	23.2218		0.024021	[0.019-0.029] unit increase	Affymetrix [10061374] (imputed)	N	Other
14	rs13107325	4	103188709	rs13107325	2019-02-08	30595370	Kichaev G	2018-12-27	Am J Hum Genet	www.ncbi.nlm.nih.gov/pubmed/30595370	Leveraging Polygenic Functional Enrichment to Improve GWAS Power.	Waist-hip ratio	approximately 458,000 European ancestry individuals		4q24		SLC39A8			ENSG00000138821			rs13107325-?	rs13107325	0	13107325	missense_variant	0	NR	1e-20	20				NR [~ 8900000] (imputed)	N	BMI/Waist-hip Ratio
14	rs13107325	4	103188709	rs13107325	2018-12-14	30336701	Sanchez-Roige S	2018-10-19	Am J Psychiatry	www.ncbi.nlm.nih.gov/pubmed/30336701	Genome-Wide Association Study Meta-Analysis of the Alcohol Use Disorders Identification Test (AUDIT) in Two Population-Based Cohorts.	Alcohol use disorder (consumption score)	121,604 British ancestry individuals		4q24	SLC39A8	SLC39A8			ENSG00000138821			rs13107325-T	rs13107325	0	13107325	missense_variant	0	NR	3e-10	9.52288		0.01	[0.0061-0.0139] unit decrease	NR [16213998]	N	Nutrition
14	rs13107325	4	103188709	rs13107325	2021-01-26	32376654	Richardson TG	2020-05-06	BMJ	www.ncbi.nlm.nih.gov/pubmed/32376654	Use of genetic variation to separate the effects of early and later life adiposity on disease risk: mendelian randomisation study.	Adult body size	453,169 European ancestry individuals		4q24	SLC39A8	SLC39A8			ENSG00000138821			rs13107325-C	rs13107325	0	13107325	missense_variant	0	0.92511	3e-28	27.5229		0.0287138	[0.024-0.034] unit decrease	Affymetrix [12370749]	N	Other
14	rs13107325	4	103188709	rs13107325	2021-03-22	33339817	Nielsen JB	2020-12-18	Nat Commun	www.ncbi.nlm.nih.gov/pubmed/33339817	Loss-of-function genomic variants highlight potential therapeutic targets for cardiovascular disease.	High density lipoprotein cholesterol levels	76,081 European ancestry individuals, 127,395 Japanese ancestry individuals		4q24	SLC39A8	SLC39A8			ENSG00000138821			rs13107325-?	rs13107325	0	13107325	missense_variant	0		4e-10	9.39794		0.0865	[0.059-0.114] unit increase	Illumina [31500000] (imputed)	N	Blood Markers (non-Iron)
14	rs13107325	4	103188709	rs13107325	2020-10-23	32665545	van der Meer D	2020-07-14	Nat Commun	www.ncbi.nlm.nih.gov/pubmed/32665545	Understanding the genetic determinants of the brain with MOSTest.	Brain morphology (MOSTest)	26,502 European ancestry individuals		4q24	BANK1, SLC39A8	SLC39A8			ENSG00000138821			rs13107325-?	rs13107325	0	13107325	missense_variant	0		3e-124	123.523				NR [7428630] (imputed)	N	Brain/Cognition
14	rs13107325	4	103188709	rs13107325	2019-04-12	30846698	Dashti HS	2019-03-07	Nat Commun	www.ncbi.nlm.nih.gov/pubmed/30846698	Genome-wide association study identifies genetic loci for self-reported habitual sleep duration supported by accelerometer-derived estimates.	Sleep duration (short sleep)	106,192 European ancestry cases, 305,742 European ancestry controls	47,180 adults, 10,554 children or adolescents	4q24	SLC39A8	SLC39A8			ENSG00000138821			rs13107325-T	rs13107325	0	13107325	missense_variant	0	NR	3e-13	12.5229		1.078		NR [14661600] (imputed)	N	Chronotype
14	rs13107325	4	103188709	rs13107325	2018-07-09	29691431	Tikkanen E	2018-04-24	Sci Rep	www.ncbi.nlm.nih.gov/pubmed/29691431	Biological Insights Into Muscular Strength: Genetic Findings in the UK Biobank.	Hand grip strength	223,215 British ancestry individuals	111,610 British ancestry individuals	4q24	SLC39A8	SLC39A8			ENSG00000138821			rs13107325-T	rs13107325	0	13107325	missense_variant	0	0.075	4e-23	22.3979		0.006	[0.0048-0.0072] unit decrease	Affymetrix [15275733] (imputed)	N	Grip Strength
14	rs13107325	4	103188709	rs13107325	2020-10-23	32665545	van der Meer D	2020-07-14	Nat Commun	www.ncbi.nlm.nih.gov/pubmed/32665545	Understanding the genetic determinants of the brain with MOSTest.	Cortical thickness (MOSTest)	26,502 European ancestry individuals		4q24	CA14, APH1A, C1orf54, C1orf51, MRPS21, PRPF3, RPRD2, TARS2, ECM1, ADAMTSL4, AL356356.1	SLC39A8			ENSG00000138821			rs13107325-?	rs13107325	0	13107325	missense_variant	0		8e-38	37.0969				NR [7428630] (imputed)	N	Brain/Cognition
14	rs13107325	4	103188709	rs13107325	2018-11-26	30275531	Klarin D	2018-10-01	Nat Genet	www.ncbi.nlm.nih.gov/pubmed/30275531	Genetics of blood lipids among ~300,000 multi-ethnic participants of the Million Veteran Program.	HDL cholesterol	215,551 European ancestry individuals, 57,332 African American individuals, 24,743 Hispanic individuals	Up to 319,677 individuals	4q24	SLC39A8	SLC39A8			ENSG00000138821			rs13107325-T	rs13107325	0	13107325	missense_variant	0	0.0765	2e-50	49.699		0.0798	[0.069-0.09] mg dl-1 decrease	Affymetrix [up to 31400000] (imputed)	N	Blood Markers (non-Iron)
14	rs13107325	4	103188709	rs13107325	2018-09-28	30108127	Hoffmann TJ	2018-08-14	Genetics	www.ncbi.nlm.nih.gov/pubmed/30108127	A Large Multi-ethnic Genome-Wide Association Study of Adult Body Mass Index Identifies Novel Loci.	Body mass index	315,347 European ancestry individuals, 8,322 Hispanic/Latino individuals, 7,290 East Asian ancestry individuals, 3,069 African American individuals, 459 South Asian ancestry individuals	431,743 European ancestry individuals, 9,275 South Asian ancestry individuals, 8,261 African British individuals, 1,822 East Asian ancestry individuals, 7,620 individuals	4q24	NR	SLC39A8			ENSG00000138821			rs13107325-C	rs13107325	0	13107325	missense_variant	0	NR	3e-21	20.5229		0.051	[NR] unit decrease	Affymetrix [at least 28613428] (imputed)	N	BMI/Waist-hip Ratio
14	rs13107325	4	103188709	rs13107325	2020-10-23	32665545	van der Meer D	2020-07-14	Nat Commun	www.ncbi.nlm.nih.gov/pubmed/32665545	Understanding the genetic determinants of the brain with MOSTest.	Cortical surface area (MOSTest)	26,502 European ancestry individuals		4q24	SIX3	SLC39A8			ENSG00000138821			rs13107325-?	rs13107325	0	13107325	missense_variant	0		5e-20	19.301				NR [7428630] (imputed)	N	Brain/Cognition
14	rs13107325	4	103188709	rs13107325	2021-03-22	33482370	Kim SK	2021-01-19	J Shoulder Elbow Surg	www.ncbi.nlm.nih.gov/pubmed/33482370	A Genome Wide Association Study For Shoulder Impingement and Rotator Cuff Disease.	Shoulder impingement or rotator cuff tear	3,864 European ancestry shoulder impingement cases, 5,701 European ancestry rotator cuff tear cases, up to 614,568 European ancestry controls		4q24	SLC39A8, UBE2D3	SLC39A8			ENSG00000138821			rs13107325-T	rs13107325	0	13107325	missense_variant	0	0.0745	4e-08	7.39794		1.1557	NR	Affymetrix [up to 17556449] (imputed)	N	Other
14	rs13107325	4	103188709	rs13107325	2019-07-12	29273807	Turcot V	2017-12-22	Nat Genet	www.ncbi.nlm.nih.gov/pubmed/29273807	Protein-altering variants associated with body mass index implicate pathways that control energy intake and expenditure in obesity.	Body mass index	up to 449,889 European ancestry individuals, up to 29,398 South Asian ancestry individuals, up to 27,610 African American individuals, up to 8,839 East Asian individuals, up to 10,772 Hispanic ancestry individuals	up to 196,766 European ancestry individuals	4q24	SLC39A8	SLC39A8			ENSG00000138821			rs13107325-T	rs13107325	0	13107325	missense_variant	0	0.06	5e-40	39.301		0.0495	[0.042-0.057] unit increase	Illumina [246328]	N	BMI/Waist-hip Ratio
14	rs13107325	4	103188709	rs13107325	2019-06-21	31015401	Wu Y	2019-04-23	Nat Commun	www.ncbi.nlm.nih.gov/pubmed/31015401	Genome-wide association study of medication-use and associated disease in the UK Biobank.	Medication use (agents acting on the renin-angiotensin system)	62,752 European ancestry cases, 174,778 European ancestry controls		4q24	SLC39A8	SLC39A8			ENSG00000138821			rs13107325-T	rs13107325	0	13107325	missense_variant	0	0.0745797	4e-10	9.39794		0.0715938	[0.049-0.094] unit decrease	Affymetrix [7288503] (imputed)	N	Medication Use
14	rs13107325	4	103188709	rs13107325	2020-04-17	31669095	Zhu Z	2019-10-24	J Allergy Clin Immunol	www.ncbi.nlm.nih.gov/pubmed/31669095	Shared Genetic and Experimental Links between Obesity-Related Traits and Asthma Subtypes in UK Biobank.	Body mass index	457,822 European ancestry individuals		4q24	NR	SLC39A8			ENSG00000138821			rs13107325-?	rs13107325	0	13107325	missense_variant	0	NR	8e-39	38.0969				Affymetrix [~ 8270000] (imputed)	N	BMI/Waist-hip Ratio
14	rs13107325	4	103188709	rs13107325	2021-03-22	33619380	Huang LO	2021-02-22	Nat Metab	www.ncbi.nlm.nih.gov/pubmed/33619380	Genome-wide discovery of genetic loci that uncouple excess adiposity from its comorbidities.	Body mass index and systole blood pressure (pairwise)	472,402 European ancestry individuals, 16,962 East Asian, South Asian, Hispanic and African American ancestry individuals		4q24	SLC39A8	SLC39A8			ENSG00000138821			rs13107325-T	rs13107325	0	13107325	missense_variant	0	0.0795	2e-22	21.699				Affymetrix, Illumina [2331072] (imputed)	N	Blood Pressure
14	rs13107325	4	103188709	rs13107325	2021-02-18	33510174	Jones G	2021-01-28	Nat Commun	www.ncbi.nlm.nih.gov/pubmed/33510174	Genome-wide meta-analysis of muscle weakness identifies 15 susceptibility loci in older men and women.	Low hand grip strength (60 years and older) (EWGSOP)	48,596 European ancestry cases, 207,927 European ancestry controls		4q24	SLC39A8	SLC39A8			ENSG00000138821			rs13107325-T	rs13107325	0	13107325	missense_variant	0	0.0739	7e-11	10.1549		0.0897	[0.063-0.117] unit increase	Affymetrix, Illumina [9457422] (imputed)	N	Grip Strength
14	rs13107325	4	103188709	rs13107325	2020-10-23	32665545	van der Meer D	2020-07-14	Nat Commun	www.ncbi.nlm.nih.gov/pubmed/32665545	Understanding the genetic determinants of the brain with MOSTest.	Brain morphology (min-P)	26,502 European ancestry individuals		4q24	C1orf106, KIF21B, CACNA1S	SLC39A8			ENSG00000138821			rs13107325-?	rs13107325	0	13107325	missense_variant	0		2e-23	22.699				NR [7428630] (imputed)	N	Brain/Cognition
14	rs13107325	4	103188709	rs13107325	2018-12-14	30305740	Elliott LT	2018-10-10	Nature	www.ncbi.nlm.nih.gov/pubmed/30305740	Genome-wide association studies of brain imaging phenotypes in UK Biobank.	Brain imaging measurements	8,428 British ancestry individuals	4,386 European ancestry individuals	4q24	NR	SLC39A8			ENSG00000138821			rs13107325-T	rs13107325	0	13107325	missense_variant	0	0.073861	7e-39	38.1549	(Imaging-derived phenotype IDP_T1_FAST_ROIs_L_putamen)	0.37008	[0.31-0.43] unit increase	NR [11734353] (imputed)	N	Brain/Cognition
14	rs13107325	4	103188709	rs13107325	2018-12-14	30305740	Elliott LT	2018-10-10	Nature	www.ncbi.nlm.nih.gov/pubmed/30305740	Genome-wide association studies of brain imaging phenotypes in UK Biobank.	Brain imaging measurements	8,428 British ancestry individuals	4,386 European ancestry individuals	4q24	NR	SLC39A8			ENSG00000138821			rs13107325-T	rs13107325	0	13107325	missense_variant	0	0.073861	2e-39	38.699	(Imaging-derived phenotype IDP_T1_FAST_ROIs_R_putamen)	0.36694	[0.31-0.42] unit increase	NR [11734353] (imputed)	N	Brain/Cognition
14	rs13107325	4	103188709	rs13107325	2018-12-14	30305740	Elliott LT	2018-10-10	Nature	www.ncbi.nlm.nih.gov/pubmed/30305740	Genome-wide association studies of brain imaging phenotypes in UK Biobank.	Brain imaging measurements	8,428 British ancestry individuals	4,386 European ancestry individuals	4q24	NR	SLC39A8			ENSG00000138821			rs13107325-T	rs13107325	0	13107325	missense_variant	0	0.073861	1e-42	42	(Imaging-derived phenotype IDP_T1_FAST_ROIs_L_ventral_striatum)	0.33842	[0.29-0.39] unit increase	NR [11734353] (imputed)	N	Brain/Cognition
14	rs13107325	4	103188709	rs13107325	2018-12-14	30305740	Elliott LT	2018-10-10	Nature	www.ncbi.nlm.nih.gov/pubmed/30305740	Genome-wide association studies of brain imaging phenotypes in UK Biobank.	Brain imaging measurements	8,428 British ancestry individuals	4,386 European ancestry individuals	4q24	NR	SLC39A8			ENSG00000138821			rs13107325-T	rs13107325	0	13107325	missense_variant	0	0.073861	2e-41	40.699	(Imaging-derived phenotype IDP_T1_FAST_ROIs_R_ventral_striatum)	0.33352	[0.29-0.38] unit increase	NR [11734353] (imputed)	N	Brain/Cognition
14	rs13107325	4	103188709	rs13107325	2020-10-23	32665545	van der Meer D	2020-07-14	Nat Commun	www.ncbi.nlm.nih.gov/pubmed/32665545	Understanding the genetic determinants of the brain with MOSTest.	Subcortical volume (MOSTest)	26,502 European ancestry individuals		4q24	NR	SLC39A8			ENSG00000138821			rs13107325-?	rs13107325	0	13107325	missense_variant	0		5e-73	72.301				NR [7428630] (imputed)	N	Brain/Cognition
14	rs13107325	4	103188709	rs13107325	2020-10-23	32665545	van der Meer D	2020-07-14	Nat Commun	www.ncbi.nlm.nih.gov/pubmed/32665545	Understanding the genetic determinants of the brain with MOSTest.	Subcortical volume (min-P)	26,502 European ancestry individuals		4q24	INTS3, SLC27A3, GATAD2B, DENND4B, CRTC2, SLC39A1, CREB3L4, JTB, RAB13, RPS27, NUP210L, TPM3, C1orf189, C1orf43, UBAP2L, HAX1	SLC39A8			ENSG00000138821			rs13107325-?	rs13107325	0	13107325	missense_variant	0		1e-23	23				NR [7428630] (imputed)	N	Brain/Cognition
14	rs13107325	4	103188709	rs13107325	2019-02-08	30595370	Kichaev G	2018-12-27	Am J Hum Genet	www.ncbi.nlm.nih.gov/pubmed/30595370	Leveraging Polygenic Functional Enrichment to Improve GWAS Power.	Lung function (FVC)	approximately 372,000 European ancestry individuals		4q24		SLC39A8			ENSG00000138821			rs13107325-?	rs13107325	0	13107325	missense_variant	0	NR	9e-18	17.0458				NR [~ 8900000] (imputed)	N	Other
14	rs13107325	4	103188709	rs13107325	2021-01-09	32989287	Cuellar-Partida G	2020-09-28	Nat Hum Behav	www.ncbi.nlm.nih.gov/pubmed/32989287	Genome-wide association study identifies 48 common genetic variants associated with handedness.	Left-handedness	1,766,671 European ancestry individuals		4q24	SLC39A8	SLC39A8			ENSG00000138821			rs13107325-T	rs13107325	0	13107325	missense_variant	0	0.0788	5e-14	13.301		1.05708	[NR]	Illumina [12493444] (imputed)	N	Other
14	rs13107325	4	103188709	rs13107325	2018-11-12	30038396	Lee JJ	2018-07-23	Nat Genet	www.ncbi.nlm.nih.gov/pubmed/30038396	Gene discovery and polygenic prediction from a genome-wide association study of educational attainment in 1.1 million individuals.	Educational attainment (MTAG)	1,311,438 European ancestry individuals		4q24	Intergenic	SLC39A8			ENSG00000138821			rs13107325-T	rs13107325	0	13107325	missense_variant	0	0.0721	2e-24	23.699	(MTAG)	0.0259	[0.021-0.031] unit decrease	Affymetrix, Illumina [7100000] (imputed)	N	Brain/Cognition
14	rs13107325	4	103188709	rs13107325	2019-02-08	30595370	Kichaev G	2018-12-27	Am J Hum Genet	www.ncbi.nlm.nih.gov/pubmed/30595370	Leveraging Polygenic Functional Enrichment to Improve GWAS Power.	Systolic blood pressure	approximately 422,000 European ancestry individuals		4q24		SLC39A8			ENSG00000138821			rs13107325-?	rs13107325	0	13107325	missense_variant	0	NR	1e-36	36				NR [~ 8900000] (imputed)	N	Blood Pressure
14	rs13107325	4	103188709	rs13107325	2018-11-12	30038396	Lee JJ	2018-07-23	Nat Genet	www.ncbi.nlm.nih.gov/pubmed/30038396	Gene discovery and polygenic prediction from a genome-wide association study of educational attainment in 1.1 million individuals.	Cognitive performance	257,841 European ancestry individuals		4q24	Intergenic	SLC39A8			ENSG00000138821			rs13107325-T	rs13107325	0	13107325	missense_variant	0	0.075	1e-23	23		0.0543	[0.044-0.065] unit decrease	Affymetrix, Illumina [10100000] (imputed)	N	Brain/Cognition
14	rs13107325	4	103188709	rs13107325	2020-10-30	33045005	Vogelezang S	2020-10-12	PLoS Genet	www.ncbi.nlm.nih.gov/pubmed/33045005	Novel loci for childhood body mass index and shared heritability with adult cardiometabolic traits.	Childhood body mass index	39,620 European ancestry individuals		4q24	SLC39A8	SLC39A8			ENSG00000138821			rs13107325-T	rs13107325	0	13107325	missense_variant	0	0.07	4e-08	7.39794		0.095	[0.062-0.128] unit increase	Affymetrix, Illumina [8227808] (imputed)	N	BMI/Waist-hip Ratio
14	rs13107325	4	103188709	rs13107325	2020-09-18	32888494	Vuckovic D	2020-09-01	Cell	www.ncbi.nlm.nih.gov/pubmed/32888494	The Polygenic and Monogenic Basis of Blood Traits and Diseases.	Platelet distribution width	408,112 British individuals		4q24	SLC39A8	SLC39A8			ENSG00000138821			rs13107325-T	rs13107325	0	13107325	missense_variant	0	0.074663	1e-29	29		0.048567	[0.04-0.057] unit decrease	Affymetrix [93095623] (imputed)	N	Blood Markers (non-Iron)
14	rs13107325	4	103188709	rs13107325	2019-03-28	30643251	Liu M	2019-01-14	Nat Genet	www.ncbi.nlm.nih.gov/pubmed/30643251	Association studies of up to 1.2 million individuals yield new insights into the genetic etiology of tobacco and alcohol use.	Alcohol consumption (drinks per week) (MTAG)	up to 1,039,210 European ancestry individuals		4q24	NR	SLC39A8			ENSG00000138821			rs13107325-T	rs13107325	0	13107325	missense_variant	0	0.0722	1e-23	23		0.0256461	[0.021-0.031] unit decrease	NR [~ 9732723] (imputed)	N	Nutrition
14	rs13107325	4	103188709	rs13107325	2018-10-19	30038396	Lee JJ	2018-07-23	Nat Genet	www.ncbi.nlm.nih.gov/pubmed/30038396	Gene discovery and polygenic prediction from a genome-wide association study of educational attainment in 1.1 million individuals.	Educational attainment (years of education)	up to 1,131,881 European ancestry individuals		4q24		SLC39A8			ENSG00000138821			rs13107325-T	rs13107325	0	13107325	missense_variant	0	0.0721	2e-18	17.699		0.0239	[0.019-0.029] unit decrease	Affymetrix, Illumina [10000000] (imputed)	N	Brain/Cognition
14	rs13107325	4	103188709	rs13107325	2019-02-08	30595370	Kichaev G	2018-12-27	Am J Hum Genet	www.ncbi.nlm.nih.gov/pubmed/30595370	Leveraging Polygenic Functional Enrichment to Improve GWAS Power.	Eczema	approximately 459,000 European ancestry individuals		4q24		SLC39A8			ENSG00000138821			rs13107325-?	rs13107325	0	13107325	missense_variant	0	NR	2e-10	9.69897				NR [~ 8900000] (imputed)	N	Other
14	rs13107325	4	103188709	rs13107325	2019-03-19	30649180	Luo Q	2019-01-16	JAMA Psychiatry	www.ncbi.nlm.nih.gov/pubmed/30649180	Association of a Schizophrenia-Risk Nonsynonymous Variant With Putamen Volume in Adolescents: A Voxelwise and Genome-Wide Association Study.	Voxel-wise structural brain imaging measurements	1,721 European ancestry adolescent individuals	6,932 British ancestry individuals	4q24	SLC39A8	SLC39A8			ENSG00000138821			rs13107325-?	rs13107325	0	13107325	missense_variant	0	NR	2e-11	10.699	(left putamen peak voxel)			Illumina [466114]	N	Brain/Cognition
14	rs13107325	4	103188709	rs13107325	2019-03-19	30649180	Luo Q	2019-01-16	JAMA Psychiatry	www.ncbi.nlm.nih.gov/pubmed/30649180	Association of a Schizophrenia-Risk Nonsynonymous Variant With Putamen Volume in Adolescents: A Voxelwise and Genome-Wide Association Study.	Voxel-wise structural brain imaging measurements	1,721 European ancestry adolescent individuals	6,932 British ancestry individuals	4q24	SLC39A8	SLC39A8			ENSG00000138821			rs13107325-?	rs13107325	0	13107325	missense_variant	0	NR	9e-18	17.0458	(right putamen peak voxel)			Illumina [466114]	N	Brain/Cognition
14	rs13107325	4	103188709	rs13107325	2019-07-29	30940813	Kranzler HR	2019-04-02	Nat Commun	www.ncbi.nlm.nih.gov/pubmed/30940813	Genome-wide association study of alcohol consumption and use disorder in 274,424 individuals from multiple populations.	Alcohol use disorder (consumption score)	200,680 European American individuals, 56,495 African American individuals, 14,112 Latino American individuals, 1,366 East Asian American individuals, 189 South Asian American individuals		4q24	SLC39A8	SLC39A8			ENSG00000138821			rs13107325-C	rs13107325	0	13107325	missense_variant	0	0.921	1e-25	25	(EA)	0.1034	[0.084-0.123] unit increase	Affymetrix [up to 12500000] (imputed)	N	Nutrition
14	rs13107325	4	103188709	rs13107325	2019-07-29	30940813	Kranzler HR	2019-04-02	Nat Commun	www.ncbi.nlm.nih.gov/pubmed/30940813	Genome-wide association study of alcohol consumption and use disorder in 274,424 individuals from multiple populations.	Alcohol use disorder	34,658 European American cases, 167,346 European American controls, 17,267 African American cases, 39,381 African American controls, 3,449 Latino American cases, 10,726 Latino American controls, 164 East Asian American cases, 1,210 East Asian American controls, 46 South Asian American cases, 144 South Asian American controls		4q24	SLC39A8	SLC39A8			ENSG00000138821			rs13107325-C	rs13107325	0	13107325	missense_variant	0	0.921	3e-14	13.5229	(EA)	1.1325	[1.1-1.16]	Affymetrix [up to 12500000] (imputed)	N	Alcohol Consumption
14	rs13107325	4	103188709	rs13107325	2019-07-29	30940813	Kranzler HR	2019-04-02	Nat Commun	www.ncbi.nlm.nih.gov/pubmed/30940813	Genome-wide association study of alcohol consumption and use disorder in 274,424 individuals from multiple populations.	Alcohol use disorder	34,658 European American cases, 167,346 European American controls, 17,267 African American cases, 39,381 African American controls, 3,449 Latino American cases, 10,726 Latino American controls, 164 East Asian American cases, 1,210 East Asian American controls, 46 South Asian American cases, 144 South Asian American controls		4q24	SLC39A8	SLC39A8			ENSG00000138821			rs13107325-C	rs13107325	0	13107325	missense_variant	0	0.937	3e-14	13.5229		7.6	NR z score increase	Affymetrix [up to 12500000] (imputed)	N	Alcohol Consumption
14	rs13107325	4	103188709	rs13107325	2019-07-29	30940813	Kranzler HR	2019-04-02	Nat Commun	www.ncbi.nlm.nih.gov/pubmed/30940813	Genome-wide association study of alcohol consumption and use disorder in 274,424 individuals from multiple populations.	Alcohol use disorder (consumption score)	200,680 European American individuals, 56,495 African American individuals, 14,112 Latino American individuals, 1,366 East Asian American individuals, 189 South Asian American individuals		4q24	SLC39A8	SLC39A8			ENSG00000138821			rs13107325-C	rs13107325	0	13107325	missense_variant	0	0.937	2e-30	29.699		11.45	NR z score increase	Affymetrix [up to 12500000] (imputed)	N	Nutrition
14	rs13107325	4	103188709	rs13107325	2019-03-28	30643251	Liu M	2019-01-14	Nat Genet	www.ncbi.nlm.nih.gov/pubmed/30643251	Association studies of up to 1.2 million individuals yield new insights into the genetic etiology of tobacco and alcohol use.	Alcohol consumption (drinks per week)	up to 941,280 European ancestry individuals		4q24	NR	SLC39A8			ENSG00000138821			rs13107325-T	rs13107325	0	13107325	missense_variant	0	0.0722	2e-22	21.699		0.0275045	[0.022-0.033] unit decrease	NR [~ 10000000] (imputed)	N	Nutrition
14	rs13107325	4	103188709	rs13107325	2019-02-08	30595370	Kichaev G	2018-12-27	Am J Hum Genet	www.ncbi.nlm.nih.gov/pubmed/30595370	Leveraging Polygenic Functional Enrichment to Improve GWAS Power.	Red blood cell count	approximately 445,000 European ancestry individuals		4q24		SLC39A8			ENSG00000138821			rs13107325-?	rs13107325	0	13107325	missense_variant	0	NR	6e-24	23.2218				NR [~ 8900000] (imputed)	N	Iron/Red Blood Cells
14	rs13107325	4	103188709	rs13107325	2018-12-17	29483656	Pardinas AF	2018-02-26	Nat Genet	www.ncbi.nlm.nih.gov/pubmed/29483656	Common schizophrenia alleles are enriched in mutation-intolerant genes and in regions under strong background selection.	Schizophrenia	40,675 European ancestry cases, 64,643 European ancestry controls	1,651 European ancestry cases, 4,111 cases, 142,717 European ancestry controls, 11,507 controls	4q24	BANK1, SLC39A8	SLC39A8			ENSG00000138821			rs13107325-?	rs13107325	0	13107325	missense_variant	0	NR	1e-16	16		1.17371	[1.14-1.21]	Illumina [8000000] (imputed)	N	Psychopathology
14	rs13107325	4	103188709	rs13107325	2021-09-07	33861876	Dao C	2021-04-16	Addiction	www.ncbi.nlm.nih.gov/pubmed/33861876	The Impact of Removing Former Drinkers from Genome-wide Association Studies of AUDIT-C.	Alcohol use disorder (consumption score)	5,135 European ancestry individuals inluding former drinkers, 126,375 European ancestry individuals excluding former drinkers	NR	4q24	SLC39A8	SLC39A8			ENSG00000138821			rs13107325-?	rs13107325	0	13107325	missense_variant	0	NR	4e-14	13.3979		0.153	[0.11-0.19] unit increase	NR [7682250] (imputed)	N	Nutrition
14	rs13107325	4	103188709	rs13107325	2018-11-12	30038396	Lee JJ	2018-07-23	Nat Genet	www.ncbi.nlm.nih.gov/pubmed/30038396	Gene discovery and polygenic prediction from a genome-wide association study of educational attainment in 1.1 million individuals.	Cognitive performance (MTAG)	402,382 European ancestry individuals		4q24	Intergenic	SLC39A8			ENSG00000138821			rs13107325-T	rs13107325	0	13107325	missense_variant	0	0.075	3e-18	17.5229	(MTAG)	0.038	[0.029-0.047] unit decrease	Affymetrix, Illumina [7100000] (imputed)	N	Brain/Cognition
14	rs13107325	4	103188709	rs13107325	2021-02-17	33356394	Gill D	2020-12-28	Hypertension	www.ncbi.nlm.nih.gov/pubmed/33356394	Urate, Blood Pressure, and Cardiovascular Disease: Evidence From Mendelian Randomization and Meta-Analysis of Clinical Trials.	Urate levels	454,183 European ancestry individuals		4q24	NR	SLC39A8			ENSG00000138821			rs13107325-T	rs13107325	0	13107325	missense_variant	0	0.07	3e-17	16.5229		0.0297	[0.023-0.037] unit decrease	NR [NR]	N	Urate
14	rs13107325	4	103188709	rs13107325	2018-11-12	30038396	Lee JJ	2018-07-23	Nat Genet	www.ncbi.nlm.nih.gov/pubmed/30038396	Gene discovery and polygenic prediction from a genome-wide association study of educational attainment in 1.1 million individuals.	Self-reported math ability	564,698 European ancestry individuals		4q24	Intergenic	SLC39A8			ENSG00000138821			rs13107325-C	rs13107325	0	13107325	missense_variant	0	0.9166	5e-10	9.30103		0.0219	[0.015-0.029] unit decrease	Affymetrix, Illumina [10000000] (imputed)	N	Brain/Cognition
14	rs13107325	4	103188709	rs13107325	2021-01-13	33414549	Demange PA	2021-01-07	Nat Genet	www.ncbi.nlm.nih.gov/pubmed/33414549	Investigating the genetic architecture of noncognitive skills using GWAS-by-subtraction.	Cognitive aspects of educational attainment	257,700 European ancestry individuals		4q24	NR	SLC39A8			ENSG00000138821			rs13107325-C	rs13107325	0	13107325	missense_variant	0	0.0795229	6e-23	22.2218		0.115778	[0.093-0.139] unit increase	Affymetrix, Illumina, Perlegen [7305956] (imputed)	N	Brain/Cognition
14	rs13107325	4	103188709	rs13107325	2021-07-07	34006833	Elvsashagen T	2021-05-18	Nat Commun	www.ncbi.nlm.nih.gov/pubmed/34006833	The genetic architecture of the human thalamus and its overlap with ten common brain disorders.	Anterior thalamic nuclei volume	30,114 white British ancestry individuals		4q24	SLC39A8	SLC39A8			ENSG00000138821			rs13107325-T	rs13107325	0	13107325	missense_variant	0	0.0759	9e-13	12.0458		0.113983	[0.083-0.145] unit decrease	Affymetrix [8165723] (imputed)	N	Other
14	rs13107325	4	103188709	rs13107325	2021-07-07	34006833	Elvsashagen T	2021-05-18	Nat Commun	www.ncbi.nlm.nih.gov/pubmed/34006833	The genetic architecture of the human thalamus and its overlap with ten common brain disorders.	Lateral thalamic nuclei volume	30,114 white British ancestry individuals		4q24	SLC39A8	SLC39A8			ENSG00000138821			rs13107325-T	rs13107325	0	13107325	missense_variant	0	0.0759	1e-12	12		0.113293	[0.082-0.145] unit decrease	Affymetrix [8165723] (imputed)	N	Other
14	rs13107325	4	103188709	rs13107325	2021-07-27	34187846	Ong JS	2021-06-29	Gut	www.ncbi.nlm.nih.gov/pubmed/34187846	Multitrait genetic association analysis identifies 50 new risk loci for gastro-oesophageal reflux, seven new loci for Barrett's oesophagus and provides insights into clinical heterogeneity in reflux diagnosis.	Gastroesophageal reflux disease	129,080 European ancestry cases, 473,524 European ancestry controls	462,753 cases, 1,127,474 controls	4q24	SLC39A8	SLC39A8			ENSG00000138821			rs13107325-C	rs13107325	0	13107325	missense_variant	0	0.93	2e-14	13.699		0.07	unit decrease	NR [2324712] (imputed)	N	Other
14	rs13107325	4	103188709	rs13107325	2021-06-09	33972514	Pazoki R	2021-05-10	Nat Commun	www.ncbi.nlm.nih.gov/pubmed/33972514	Genetic analysis in European ancestry individuals identifies 517 loci associated with liver enzymes.	Liver enzyme levels (gamma-glutamyl transferase)	437,194 European ancestry individuals	315,572 European ancestry individuals	4q24	SLC39A8	SLC39A8			ENSG00000138821			rs13107325-C	rs13107325	0	13107325	missense_variant	0	0.925031	8e-14	13.0969		0.00710285	[0.0052-0.009] unit increase	Affymetrix [13995440] (imputed)	N	Blood Markers (non-Iron)
14	rs13107325	4	103188709	rs13107325	2021-08-24	34021172	Christakoudi S	2021-05-21	Sci Rep	www.ncbi.nlm.nih.gov/pubmed/34021172	GWAS of allometric body-shape indices in UK Biobank identifies loci suggesting associations with morphogenesis, organogenesis, adrenal cell renewal and cancer.	Body shape index	219,872 British ancestry women		4q24	SLC39A8	SLC39A8			ENSG00000138821			rs13107325-T	rs13107325	0	13107325	missense_variant	0	NR	2e-11	10.699		0.0366395	[0.026-0.047] unit decrease	Affymetrix [321169] (imputed)	N	BMI/Waist-hip Ratio
14	rs13107325	4	103188709	rs13107325	2021-08-24	34021172	Christakoudi S	2021-05-21	Sci Rep	www.ncbi.nlm.nih.gov/pubmed/34021172	GWAS of allometric body-shape indices in UK Biobank identifies loci suggesting associations with morphogenesis, organogenesis, adrenal cell renewal and cancer.	Waist-to-hip ratio adjusted for BMI	219,872 British ancestry women		4q24	SLC39A8	SLC39A8			ENSG00000138821			rs13107325-T	rs13107325	0	13107325	missense_variant	0	NR	8e-13	12.0969		0.0387088	[0.028-0.049] unit decrease	Affymetrix [319769] (imputed)	N	BMI/Waist-hip Ratio
14	rs13107325	4	103188709	rs13107325	2021-08-24	34021172	Christakoudi S	2021-05-21	Sci Rep	www.ncbi.nlm.nih.gov/pubmed/34021172	GWAS of allometric body-shape indices in UK Biobank identifies loci suggesting associations with morphogenesis, organogenesis, adrenal cell renewal and cancer.	Waist circumference adjusted for body mass index	219,872 British ancestry women		4q24	SLC39A8	SLC39A8			ENSG00000138821			rs13107325-T	rs13107325	0	13107325	missense_variant	0	NR	2e-13	12.699		0.040075	[0.029-0.051] unit decrease	Affymetrix [321114] (imputed)	N	BMI/Waist-hip Ratio
14	rs13107325	4	103188709	rs13107325	2021-08-24	34021172	Christakoudi S	2021-05-21	Sci Rep	www.ncbi.nlm.nih.gov/pubmed/34021172	GWAS of allometric body-shape indices in UK Biobank identifies loci suggesting associations with morphogenesis, organogenesis, adrenal cell renewal and cancer.	Waist-hip index	219,872 British ancestry women		4q24	SLC39A8	SLC39A8			ENSG00000138821			rs13107325-T	rs13107325	0	13107325	missense_variant	0	NR	3e-14	13.5229		0.0411267	[0.031-0.052] unit decrease	Affymetrix [319769] (imputed)	N	BMI/Waist-hip Ratio
14	rs460624	4	103190128	rs151401	2021-02-19	33547301	Chen VL	2021-02-05	Nat Commun	www.ncbi.nlm.nih.gov/pubmed/33547301	Genome-wide association study of serum liver enzymes implicates diverse metabolic and liver pathology.	Aspartate aminotransferase levels	389,565 European ancestry individuals	134,182 East Asian ancestry individuals	4q24	SLC39A8	SLC39A8			ENSG00000138821			rs151401-G	rs151401	0	151401	intron_variant	0	0.23	2e-12	11.699		7.07	z-score increase	Affymetrix [4314223] (imputed)	N	Blood Markers (non-Iron)
14	rs460624	4	103191787	rs289139 x rs151404	2020-07-28	32450446	Wang H	2020-04-29	Neurobiol Aging	www.ncbi.nlm.nih.gov/pubmed/32450446	Genome-wide interaction analysis of pathological hallmarks in Alzheimer's disease.	Total PHF-tau (SNP x SNP interaction)	1,285 individuals		4q24	NR x NR	No mapped genes x SLC39A8						rs289139-? x rs151404-?	rs289139 x rs151404	0		intron_variant x intron_variant		NR	1e-10	10				Affymetrix, Illumina [279409] (imputed)	N	Other
14	rs460624	4	103191787	rs151404	2021-08-24	34021172	Christakoudi S	2021-05-21	Sci Rep	www.ncbi.nlm.nih.gov/pubmed/34021172	GWAS of allometric body-shape indices in UK Biobank identifies loci suggesting associations with morphogenesis, organogenesis, adrenal cell renewal and cancer.	Waist circumference adjusted for body mass index	219,872 British ancestry women		4q24	SLC39A8	SLC39A8			ENSG00000138821			rs151404-A	rs151404	0	151404	intron_variant	0	NR	1e-08	8		0.0193588	[0.013-0.026] unit decrease	Affymetrix [321114] (imputed)	N	BMI/Waist-hip Ratio
14	rs13107325	4	103198082	rs13135092	2019-07-05	30698716	de Vries PS	2019-01-29	Am J Epidemiol	www.ncbi.nlm.nih.gov/pubmed/30698716	Multi-Ancestry Genome-Wide Association Study of Lipid Levels Incorporating Gene-Alcohol Interactions.	HDL cholesterol levels in current drinkers	56,505 European ancestry individuals, 9,870 African American individuals, 2,491 Asian ancestry individuals, 2,528 Hispanic individuals	107,548 European ancestry individuals, 2,028 African American or Afro-Caribbean individuals, 41,240 Asian ancestry individuals, 6,622 Hispanic individuals, 1,984 Brazilian ancestry individuals	4q24	SLC39A8	SLC39A8			ENSG00000138821			rs13135092-G	rs13135092	0	13135092	intron_variant	0	NR	2e-10	9.69897	(EA)	0.015	NR unit increase	Affymetrix, Illumina [NR] (imputed)	N	Blood Markers (non-Iron)
14	rs13107325	4	103198082	rs13135092	2019-07-05	30698716	de Vries PS	2019-01-29	Am J Epidemiol	www.ncbi.nlm.nih.gov/pubmed/30698716	Multi-Ancestry Genome-Wide Association Study of Lipid Levels Incorporating Gene-Alcohol Interactions.	HDL cholesterol levels x alcohol consumption (drinkers vs non-drinkers) interaction (2df)	56,505 European ancestry current drinkers, 9,870 African American current drinkers, 2,491 Asian ancestry current drinkers, 2,528 Hispanic current drinkers, 33,388 European ancestry non-drinkers, 11,119 African American non-drinkers, 9,959 Asian ancestry non-drinkers, 1,466 Hispanic non-drinkers	107,548 European ancestry current drinkers, 2,028 African American or Afro-Caribbean current drinkers, 41,240 Asian ancestry current drinkers, 6,622 Hispanic individuals, 1,984 Brazilian ancestry individuals, 29,438 European ancestry non-drinkers, 2,447 African American or Afro-Caribbean non-drinkers, 67,191 Asian ancestry non-drinkers, 7,092 Hispanic non-drinkers, 1,668 Brazilian ancestry non-dr…	4q24	SLC39A8	SLC39A8			ENSG00000138821			rs13135092-G	rs13135092	0	13135092	intron_variant	0	NR	1e-29	29	(EA)			Affymetrix, Illumina [NR] (imputed)	N	Nutrition
14	rs13107325	4	103198082	rs13135092	2019-07-05	30698716	de Vries PS	2019-01-29	Am J Epidemiol	www.ncbi.nlm.nih.gov/pubmed/30698716	Multi-Ancestry Genome-Wide Association Study of Lipid Levels Incorporating Gene-Alcohol Interactions.	HDL cholesterol levels	89,893 European ancestry individuals, 20,989 African American individuals, 12,450 Asian ancestry individuals, 3,994 HIspanic individuals	136,986 European ancestry individuals, 4,475 African American or Afro-Caribbean individuals, 108,431 Asian ancestry individuals, 13,714 Hispanic individuals, 3,652 Brazilian ancestry individuals	4q24	SLC39A8	SLC39A8			ENSG00000138821			rs13135092-G	rs13135092	0	13135092	intron_variant	0	NR	4e-08	7.39794		0.0158	NR unit increase	Affymetrix, Illumina [NR] (imputed)	N	Blood Markers (non-Iron)
14	rs13107325	4	103198082	rs13135092	2019-07-05	30698716	de Vries PS	2019-01-29	Am J Epidemiol	www.ncbi.nlm.nih.gov/pubmed/30698716	Multi-Ancestry Genome-Wide Association Study of Lipid Levels Incorporating Gene-Alcohol Interactions.	HDL cholesterol levels in current drinkers	56,505 European ancestry individuals, 9,870 African American individuals, 2,491 Asian ancestry individuals, 2,528 Hispanic individuals	107,548 European ancestry individuals, 2,028 African American or Afro-Caribbean individuals, 41,240 Asian ancestry individuals, 6,622 Hispanic individuals, 1,984 Brazilian ancestry individuals	4q24	SLC39A8	SLC39A8			ENSG00000138821			rs13135092-G	rs13135092	0	13135092	intron_variant	0	NR	7e-11	10.1549		0.014	NR unit increase	Affymetrix, Illumina [NR] (imputed)	N	Blood Markers (non-Iron)
14	rs13107325	4	103198082	rs13135092	2019-07-05	30698716	de Vries PS	2019-01-29	Am J Epidemiol	www.ncbi.nlm.nih.gov/pubmed/30698716	Multi-Ancestry Genome-Wide Association Study of Lipid Levels Incorporating Gene-Alcohol Interactions.	HDL cholesterol levels x alcohol consumption (drinkers vs non-drinkers) interaction (2df)	56,505 European ancestry current drinkers, 9,870 African American current drinkers, 2,491 Asian ancestry current drinkers, 2,528 Hispanic current drinkers, 33,388 European ancestry non-drinkers, 11,119 African American non-drinkers, 9,959 Asian ancestry non-drinkers, 1,466 Hispanic non-drinkers	107,548 European ancestry current drinkers, 2,028 African American or Afro-Caribbean current drinkers, 41,240 Asian ancestry current drinkers, 6,622 Hispanic individuals, 1,984 Brazilian ancestry individuals, 29,438 European ancestry non-drinkers, 2,447 African American or Afro-Caribbean non-drinkers, 67,191 Asian ancestry non-drinkers, 7,092 Hispanic non-drinkers, 1,668 Brazilian ancestry non-dr…	4q24	SLC39A8	SLC39A8			ENSG00000138821			rs13135092-G	rs13135092	0	13135092	intron_variant	0	NR	2e-31	30.699				Affymetrix, Illumina [NR] (imputed)	N	Nutrition
14	rs13107325	4	103198082	rs13135092	2019-07-05	30698716	de Vries PS	2019-01-29	Am J Epidemiol	www.ncbi.nlm.nih.gov/pubmed/30698716	Multi-Ancestry Genome-Wide Association Study of Lipid Levels Incorporating Gene-Alcohol Interactions.	HDL cholesterol levels x alcohol consumption (regular vs non-regular drinkers) interaction (2df)	44,831 European ancestry regular drinkers, 3,976 African American regular drinkers, 1,288 Asian ancestry regular drinkers, 827 Hispanic regular drinkers, 11,674 European ancestry non-regular drinkers, 5,894 African American non-regular drinkers, 1,203 Asian ancestry non-regular drinkers, 1,701 Hispanic non-regular drinkers	71,281 European ancestry regular drinkers, 711 African American or Afro-Caribbean regular drinkers, 35,088 Asian ancestry regular drinkers, 3,742 Hispanic regular drinkers, 36,267 European ancestry non-regular drinkers, 1,317 African American or Afro-Caribbean non-regular drinkers, 6,152 Asian ancestry non-regular drinkers, 2,880 Hispanic non-regular drinkers	4q24	SLC39A8	SLC39A8			ENSG00000138821			rs13135092-G	rs13135092	0	13135092	intron_variant	0	NR	2e-32	31.699	(EA)			Affymetrix, Illumina [NR] (imputed)	N	Nutrition
14	rs13107325	4	103198082	rs13135092	2019-07-05	30698716	de Vries PS	2019-01-29	Am J Epidemiol	www.ncbi.nlm.nih.gov/pubmed/30698716	Multi-Ancestry Genome-Wide Association Study of Lipid Levels Incorporating Gene-Alcohol Interactions.	HDL cholesterol levels x alcohol consumption (regular vs non-regular drinkers) interaction (2df)	44,831 European ancestry regular drinkers, 3,976 African American regular drinkers, 1,288 Asian ancestry regular drinkers, 827 Hispanic regular drinkers, 11,674 European ancestry non-regular drinkers, 5,894 African American non-regular drinkers, 1,203 Asian ancestry non-regular drinkers, 1,701 Hispanic non-regular drinkers	71,281 European ancestry regular drinkers, 711 African American or Afro-Caribbean regular drinkers, 35,088 Asian ancestry regular drinkers, 3,742 Hispanic regular drinkers, 36,267 European ancestry non-regular drinkers, 1,317 African American or Afro-Caribbean non-regular drinkers, 6,152 Asian ancestry non-regular drinkers, 2,880 Hispanic non-regular drinkers	4q24	SLC39A8	SLC39A8			ENSG00000138821			rs13135092-G	rs13135092	0	13135092	intron_variant	0	NR	2e-33	32.699				Affymetrix, Illumina [NR] (imputed)	N	Nutrition
14	rs13107325	4	103198082	rs13135092	2019-09-23	31501611	Karlsson T	2019-09-09	Nat Med	www.ncbi.nlm.nih.gov/pubmed/31501611	Contribution of genetics to visceral adiposity and its relation to cardiovascular and metabolic disease.	Predicted visceral adipose tissue	325,153 British ancestry individuals		4q24	NR	SLC39A8			ENSG00000138821			rs13135092-G	rs13135092	0	13135092	intron_variant	0	0.08151	7e-13	12.1549		0.0325622	[0.024-0.041] unit increase	Affymetrix [10549349] (imputed)	N	Other
14	rs13107325	4	103198082	rs13135092	2019-03-18	30643258	Karlsson Linner R	2019-01-14	Nat Genet	www.ncbi.nlm.nih.gov/pubmed/30643258	Genome-wide association analyses of risk tolerance and risky behaviors in over 1 million individuals identify hundreds of loci and shared genetic influences.	Adventurousness	557,923 European ancestry individuals		4q24	SLC39A8	SLC39A8			ENSG00000138821			rs13135092-A	rs13135092	0	13135092	intron_variant	0	0.9119	3e-11	10.5229		0.0228032	[0.016-0.03] unit increase	Illumina [9339358] (imputed)	N	Personality/Affect
14	rs13107325	4	103198082	rs13135092	2019-07-05	30698716	de Vries PS	2019-01-29	Am J Epidemiol	www.ncbi.nlm.nih.gov/pubmed/30698716	Multi-Ancestry Genome-Wide Association Study of Lipid Levels Incorporating Gene-Alcohol Interactions.	HDL cholesterol levels	89,893 European ancestry individuals, 20,989 African American individuals, 12,450 Asian ancestry individuals, 3,994 HIspanic individuals	136,986 European ancestry individuals, 4,475 African American or Afro-Caribbean individuals, 108,431 Asian ancestry individuals, 13,714 Hispanic individuals, 3,652 Brazilian ancestry individuals	4q24	SLC39A8	SLC39A8			ENSG00000138821			rs13135092-G	rs13135092	0	13135092	intron_variant	0	NR	2e-07	6.69897	(EA)	0.01628	NR unit increase	Affymetrix, Illumina [NR] (imputed)	N	Blood Markers (non-Iron)
14	rs13107325	4	103198082	rs13135092	2019-02-14	29507422	Hoffmann TJ	2018-03-05	Nat Genet	www.ncbi.nlm.nih.gov/pubmed/29507422	A large electronic-health-record-based genome-wide study of serum lipids.	Total cholesterol levels	76,627 European ancestry individuals, 7,795 Hispanic individuals, 6,855 East Asian ancestry individuals, 2,958 African American individuals, 439 South Asian ancestry individuals		4q24	NR	SLC39A8			ENSG00000138821			rs13135092-A	rs13135092	0	13135092	intron_variant	0	0.919	8e-10	9.09691	(EA)	0.052	unit increase	Affymetrix [at least 7091467] (imputed)	N	Blood Markers (non-Iron)
14	rs13107325	4	103198082	rs13135092	2019-02-14	29507422	Hoffmann TJ	2018-03-05	Nat Genet	www.ncbi.nlm.nih.gov/pubmed/29507422	A large electronic-health-record-based genome-wide study of serum lipids.	Total cholesterol levels	76,627 European ancestry individuals, 7,795 Hispanic individuals, 6,855 East Asian ancestry individuals, 2,958 African American individuals, 439 South Asian ancestry individuals		4q24	NR	SLC39A8			ENSG00000138821			rs13135092-A	rs13135092	0	13135092	intron_variant	0	NR	5e-11	10.301		0.054	unit increase	Affymetrix [at least 7091467] (imputed)	N	Blood Markers (non-Iron)
14	rs13107325	4	103198082	rs13135092	2019-02-14	29507422	Hoffmann TJ	2018-03-05	Nat Genet	www.ncbi.nlm.nih.gov/pubmed/29507422	A large electronic-health-record-based genome-wide study of serum lipids.	High density lipoprotein cholesterol levels	76,627 European ancestry individuals, 7,795 Hispanic individuals, 6,855 East Asian ancestry individuals, 2,958 African American individuals, 439 South Asian ancestry individuals		4q24	NR	SLC39A8			ENSG00000138821			rs13135092-A	rs13135092	0	13135092	intron_variant	0	0.919	2e-19	18.699	(EA)	0.063	unit increase	Affymetrix [at least 7091467] (imputed)	N	Blood Markers (non-Iron)
14	rs13107325	4	103198082	rs13135092	2019-02-14	29507422	Hoffmann TJ	2018-03-05	Nat Genet	www.ncbi.nlm.nih.gov/pubmed/29507422	A large electronic-health-record-based genome-wide study of serum lipids.	High density lipoprotein cholesterol levels	76,627 European ancestry individuals, 7,795 Hispanic individuals, 6,855 East Asian ancestry individuals, 2,958 African American individuals, 439 South Asian ancestry individuals		4q24	NR	SLC39A8			ENSG00000138821			rs13135092-A	rs13135092	0	13135092	intron_variant	0	NR	7e-21	20.1549		0.063	unit increase	Affymetrix [at least 7091467] (imputed)	N	Blood Markers (non-Iron)
14	rs13107325	4	103198082	rs13135092	2019-02-14	29507422	Hoffmann TJ	2018-03-05	Nat Genet	www.ncbi.nlm.nih.gov/pubmed/29507422	A large electronic-health-record-based genome-wide study of serum lipids.	Low density lipoprotein cholesterol levels	76,627 European ancestry individuals, 7,795 Hispanic individuals, 6,855 East Asian ancestry individuals, 2,958 African American individuals, 439 South Asian ancestry individuals		4q24	NR	SLC39A8			ENSG00000138821			rs13135092-A	rs13135092	0	13135092	intron_variant	0	0.919	7e-06	5.1549	(EA)	0.039	unit increase	Affymetrix [at least 7091467] (imputed)	N	Blood Markers (non-Iron)
14	rs13107325	4	103198082	rs13135092	2019-02-14	29507422	Hoffmann TJ	2018-03-05	Nat Genet	www.ncbi.nlm.nih.gov/pubmed/29507422	A large electronic-health-record-based genome-wide study of serum lipids.	Low density lipoprotein cholesterol levels	76,627 European ancestry individuals, 7,795 Hispanic individuals, 6,855 East Asian ancestry individuals, 2,958 African American individuals, 439 South Asian ancestry individuals		4q24	NR	SLC39A8			ENSG00000138821			rs13135092-A	rs13135092	0	13135092	intron_variant	0	NR	3e-06	5.52288		0.039	unit increase	Affymetrix [at least 7091467] (imputed)	N	Blood Markers (non-Iron)
14	rs13107325	4	103198082	rs13135092	2016-07-08	25961943	Surakka I	2015-05-11	Nat Genet	www.ncbi.nlm.nih.gov/pubmed/25961943	The impact of low-frequency and rare variants on lipid levels.	HDL cholesterol	up to 62,166 European ancestry individuals		4q24	SLC39A8	SLC39A8			ENSG00000138821			rs13135092-A	rs13135092	0	13135092	intron_variant	0	0.97	3e-13	12.5229		0.129	[0.094-0.164] s.d. increase	Affymetrix, Illumina, Perlegen [up to 9657952] (imputed)	N	Blood Markers (non-Iron)
14	rs13107325	4	103198082	rs13135092	2020-10-07	32606422	Wu Y	2020-06-30	Transl Psychiatry	www.ncbi.nlm.nih.gov/pubmed/32606422	Multi-trait analysis for genome-wide association study of five psychiatric disorders.	Bipolar disorder (MTAG)	65,682 individuals		4q24	NR	SLC39A8			ENSG00000138821			rs13135092-?	rs13135092	0	13135092	intron_variant	0		1e-08	8				NR [520857]	N	Psychopathology
14	rs13107325	4	103198082	rs13135092	2020-09-14	32451486	Zhou H	2020-05-25	Nat Neurosci	www.ncbi.nlm.nih.gov/pubmed/32451486	Genome-wide meta-analysis of problematic alcohol use in 435,563 individuals yields insights into biology and relationships with other traits.	Problematic alcohol use (MTAG)	972,915 European ancestry individuals		4q24	NR	SLC39A8			ENSG00000138821			rs13135092-G	rs13135092	0	13135092	intron_variant	0	0.0808	3e-42	41.5229		0.0519347	[0.044-0.059] unit decrease	Affymetrix [10613246] (imputed)	N	Alcohol Consumption
14	rs13107325	4	103198082	rs13135092	2020-09-14	32451486	Zhou H	2020-05-25	Nat Neurosci	www.ncbi.nlm.nih.gov/pubmed/32451486	Genome-wide meta-analysis of problematic alcohol use in 435,563 individuals yields insights into biology and relationships with other traits.	Alcohol consumption (drinks per week) (MTAG)	972,915 European ancestry individuals		4q24	NR	SLC39A8			ENSG00000138821			rs13135092-G	rs13135092	0	13135092	intron_variant	0	0.0725	2e-35	34.699		0.0417501	[0.035-0.048] unit decrease	Affymetrix [NR] (imputed)	N	Nutrition
14	rs13107325	4	103198082	rs13135092	2020-09-14	32451486	Zhou H	2020-05-25	Nat Neurosci	www.ncbi.nlm.nih.gov/pubmed/32451486	Genome-wide meta-analysis of problematic alcohol use in 435,563 individuals yields insights into biology and relationships with other traits.	Problematic alcohol use	435,563 European ancestry individuals		4q24	SLC39A8	SLC39A8			ENSG00000138821			rs13135092-A	rs13135092	0	13135092	intron_variant	0	0.9192	2e-31	30.699		11.673	[NR] z score increase	Affymetrix [14069427] (imputed)	N	Alcohol Consumption
14	rs13107325	4	103198082	rs13135092	2019-03-12	30670697	Kilpelainen TO	2019-01-22	Nat Commun	www.ncbi.nlm.nih.gov/pubmed/30670697	Multi-ancestry study of blood lipid levels identifies four loci interacting with physical activity.	HDL cholesterol x physical activity interaction (2df test)	7,395 African American inactive individuals, 13,092 African American active individuals, 2,753 Asian ancestry inactive individuals, 3,650 Asian ancestry active individuals, 22,963 European ancestry inactive individuals, 61,939 European ancestry active individuals, 2,829 Hispanic or Latin American inactive individuals, 6,358 Hispanic or Latin American active individuals	1,886 African American inactive individuals, 1,892 African American active individuals, 1,217 South African Black ancestry inactive individuals, 389 South African Black ancestry active individuals, 2,494 East Asian ancestry inactive individuals, 1,947 East Asian ancestry active individuals, 724 South Asian ancestry inactive individuals, 1,425 South Asian ancestry active individuals, 41,042 Europe…	4q24	NR	SLC39A8			ENSG00000138821			rs13135092-A	rs13135092	0	13135092	intron_variant	0	0.9311	5e-19	18.301				Affymetrix, Illumina [at least 2500000] (imputed)	N	Blood Markers (non-Iron)
14	rs13107325	4	103198082	rs13135092	2019-02-28	30677029	Riveros-McKay F	2019-01-24	PLoS Genet	www.ncbi.nlm.nih.gov/pubmed/30677029	Genetic architecture of human thinness compared to severe obesity.	Obese vs. thin	1,456 British ancestry obese children, 1,471 European ancestry thin adults	up to 7,526 British ancestry obese individuals, 7,962 obese individuals, up to 3,532 British ancestry thin individuals, 8,106 thin individuals	4q24	SLC39A8	SLC39A8			ENSG00000138821			rs13135092-G	rs13135092	0	13135092	intron_variant	0	0.07243	1e-08	8		1.32	[1.20-1.45]	Illumina [41266535] (imputed)	N	Other
14	rs13107325	4	103198082	rs13135092	2019-06-25	30804565	Jansen PR	2019-02-25	Nat Genet	www.ncbi.nlm.nih.gov/pubmed/30804565	Genome-wide analysis of insomnia in 1,331,010 individuals identifies new risk loci and functional pathways.	Insomnia	651,923 European ancestry males, 679,087 European ancestry females		4q24	NR	SLC39A8			ENSG00000138821			rs13135092-G	rs13135092	0	13135092	intron_variant	0	0.0825	3e-16	15.5229		1.0929	[1.07-1.11]	Affymetrix, Illumina [NR] (imputed)	N	Other
14	rs13107325	4	103198082	rs13135092	2019-08-28	31194737	Johnston KJA	2019-06-13	PLoS Genet	www.ncbi.nlm.nih.gov/pubmed/31194737	Genome-wide association study of multisite chronic pain in UK Biobank.	Multisite chronic pain	387,649 British ancestry individuals		4q24	SLC39A8	SLC39A8			ENSG00000138821			rs13135092-A	rs13135092	0	13135092	intron_variant	0	0.08071	2e-13	12.699		0.0328	[0.024-0.041] unit decrease	NR [NR]	N	Other
14	rs13107325	4	103198082	rs13135092	2019-08-29	31046077	Zhong VW	2019-05-02	Hum Mol Genet	www.ncbi.nlm.nih.gov/pubmed/31046077	A genome-wide association study of bitter and sweet beverage consumption.	Bitter alcoholic beverage consumption	336,448 European ancestry individuals	39,924 European ancestry individuals	4q24	SLC39A8	SLC39A8			ENSG00000138821			rs13135092-A	rs13135092	0	13135092	intron_variant	0	0.9176	3e-14	13.5229		0.0141	[0.01-0.018] unit increase	Affymetrix [~ 7740000] (imputed)	N	Nutrition
14	rs13107325	4	103198082	rs13135092	2021-07-27	33479212	Yao X	2021-01-21	Transl Psychiatry	www.ncbi.nlm.nih.gov/pubmed/33479212	Integrative analysis of genome-wide association studies identifies novel loci associated with neuropsychiatric disorders.	Schizophrenia (MTAG)	at least 33,640 European ancestry cases, at least 43,456 European ancestry controls		4q24	NR	SLC39A8			ENSG00000138821			rs13135092-A	rs13135092	0	13135092	intron_variant	0	0.9145	9e-13	12.0458		0.146635	[0.11-0.19] unit decrease	NR [NR]	N	Psychopathology
14	rs13107325	4	103198082	rs13135092	2021-07-27	33479212	Yao X	2021-01-21	Transl Psychiatry	www.ncbi.nlm.nih.gov/pubmed/33479212	Integrative analysis of genome-wide association studies identifies novel loci associated with neuropsychiatric disorders.	Bipolar disorder (MTAG)	at least 20,352 European ancestry cases, at least 31,358 European ancestry controls		4q24	NR	SLC39A8			ENSG00000138821			rs13135092-A	rs13135092	0	13135092	intron_variant	0	0.9145	2e-08	7.69897		0.114025	[0.074-0.154] unit decrease	NR [NR]	N	Psychopathology
14	rs13107325	4	103198082	rs13135092	2018-12-14	30336701	Sanchez-Roige S	2018-10-19	Am J Psychiatry	www.ncbi.nlm.nih.gov/pubmed/30336701	Genome-Wide Association Study Meta-Analysis of the Alcohol Use Disorders Identification Test (AUDIT) in Two Population-Based Cohorts.	Alcohol use disorder (total score)	141,932 European ancestry individuals		4q24	RN7SL728P, SLC39A8	SLC39A8			ENSG00000138821			rs13135092-A	rs13135092	0	13135092	intron_variant	0	NR	3e-14	13.5229		7.59	[NR] z score increase	NR [16213998]	N	Alcohol Consumption
14	rs13107325	4	103198082	rs13135092	2018-12-14	30336701	Sanchez-Roige S	2018-10-19	Am J Psychiatry	www.ncbi.nlm.nih.gov/pubmed/30336701	Genome-Wide Association Study Meta-Analysis of the Alcohol Use Disorders Identification Test (AUDIT) in Two Population-Based Cohorts.	Alcohol use disorder (dependence and problematic use scores)	121,604 British ancestry individuals		4q24	SLC39A8	SLC39A8			ENSG00000138821			rs13135092-G	rs13135092	0	13135092	intron_variant	0	NR	5e-15	14.301		0.01	[NR] unit decrease	NR [16213998]	N	Alcohol Consumption
14	rs13107325	4	103198082	rs13135092	2018-07-09	29691431	Tikkanen E	2018-04-24	Sci Rep	www.ncbi.nlm.nih.gov/pubmed/29691431	Biological Insights Into Muscular Strength: Genetic Findings in the UK Biobank.	Hand grip strength	334,825 British ancestry individuals		4q24	SLC39A8	SLC39A8			ENSG00000138821			rs13135092-A	rs13135092	0	13135092	intron_variant	0	0.9169	3e-26	25.5229		0.005	[0.004-0.006] unit increase	Affymetrix [15275733] (imputed)	N	Grip Strength
14	rs13107325	4	103198082	rs13135092	2020-10-23	32665545	van der Meer D	2020-07-14	Nat Commun	www.ncbi.nlm.nih.gov/pubmed/32665545	Understanding the genetic determinants of the brain with MOSTest.	Cortical thickness (min-P)	26,502 European ancestry individuals		4q24	MACF1, KIAA0754, BMP8A, PABPC4	SLC39A8			ENSG00000138821			rs13135092-?	rs13135092	0	13135092	intron_variant	0		9e-12	11.0458				NR [7428630] (imputed)	N	Brain/Cognition
14	rs13107325	4	103198082	rs13135092	2021-06-29	32895543	de la Fuente J	2020-09-07	Nat Hum Behav	www.ncbi.nlm.nih.gov/pubmed/32895543	A general dimension of genetic sharing across diverse cognitive traits inferred from molecular data.	Verbal-numerical reasoning	171,304 British ancestry individuals		4q24		SLC39A8			ENSG00000138821			rs13135092-?	rs13135092	0	13135092	intron_variant	0	NR	8e-17	16.0969				NR [7857346] (imputed)	N	Other
14	rs13107325	4	103198082	rs13135092	2021-06-29	32895543	de la Fuente J	2020-09-07	Nat Hum Behav	www.ncbi.nlm.nih.gov/pubmed/32895543	A general dimension of genetic sharing across diverse cognitive traits inferred from molecular data.	Cognitive traits (MTAG)	331,679 British ancestry individuals		4q24		SLC39A8			ENSG00000138821			rs13135092-?	rs13135092	0	13135092	intron_variant	0	NR	3e-10	9.52288				NR [7857346] (imputed)	N	Brain/Cognition
14	rs13107325	4	103198082	rs13135092	2021-09-06	33830993	Johnston KJA	2021-04-08	PLoS Genet	www.ncbi.nlm.nih.gov/pubmed/33830993	Sex-stratified genome-wide association study of multisite chronic pain in UK Biobank.	Multisite chronic pain	387,649 British ancestry individuals		4q24	SLC39A8	SLC39A8			ENSG00000138821			rs13135092-?	rs13135092	0	13135092	intron_variant	0	NR	3e-14	13.5229			[NR]	NR [NR] (imputed)	N	Other
14	rs13107325	4	103198082	rs13135092	2021-09-06	33830993	Johnston KJA	2021-04-08	PLoS Genet	www.ncbi.nlm.nih.gov/pubmed/33830993	Sex-stratified genome-wide association study of multisite chronic pain in UK Biobank.	Multisite chronic pain	209,093 British ancestry women		4q24	SLC39A8	SLC39A8			ENSG00000138821			rs13135092-A	rs13135092	0	13135092	intron_variant	0	NR	2e-09	8.69897		0.038	[0.026-0.05] unit decrease	NR [NR] (imputed)	N	Other
14	rs13107325	4	103198082	rs13135092	2019-02-08	30595370	Kichaev G	2018-12-27	Am J Hum Genet	www.ncbi.nlm.nih.gov/pubmed/30595370	Leveraging Polygenic Functional Enrichment to Improve GWAS Power.	White blood cell count	approximately 444,000 European ancestry individuals		4q24		SLC39A8			ENSG00000138821			rs13135092-?	rs13135092	0	13135092	intron_variant	0	NR	4e-09	8.39794				NR [~ 8900000] (imputed)	N	Blood Markers (non-Iron)
14	rs13107325	4	103198082	rs13135092	2018-11-26	30275531	Klarin D	2018-10-01	Nat Genet	www.ncbi.nlm.nih.gov/pubmed/30275531	Genetics of blood lipids among ~300,000 multi-ethnic participants of the Million Veteran Program.	Total cholesterol levels	215,551 European ancestry individuals, 57,332 African American individuals, 24,743 Hispanic individuals	Up to 319,677 individuals	4q24	SLC39A8	SLC39A8			ENSG00000138821			rs13135092-A	rs13135092	0	13135092	intron_variant	0	0.9185	4e-09	8.39794		0.0308	[0.021-0.041] mg dl-1 increase	Affymetrix [up to 31400000] (imputed)	N	Blood Markers (non-Iron)
14	rs13107325	4	103198082	rs13135092	2021-04-27	33686288	Peyrot WJ	2021-03-08	Nat Genet	www.ncbi.nlm.nih.gov/pubmed/33686288	Identifying loci with different allele frequencies among cases of eight psychiatric disorders using CC-GWAS.	Schizophrenia vs ADHD (ordinary least squares (OLS))	40,675 schizophrenia cases, 19,099 ADHD cases		4q24		SLC39A8			ENSG00000138821			rs13135092-?	rs13135092	0	13135092	intron_variant	0	NR	4e-08	7.39794		0.0189	NR unit increase	NR [4428082] (imputed)	N	Psychopathology
14	rs13107325	4	103198082	rs13135092	2021-04-27	33686288	Peyrot WJ	2021-03-08	Nat Genet	www.ncbi.nlm.nih.gov/pubmed/33686288	Identifying loci with different allele frequencies among cases of eight psychiatric disorders using CC-GWAS.	Schizophrenia vs anorexia nervosa (ordinary least squares (OLS))	40,675 schizophrenia cases, 16,992 anorexia nervosa cases		4q24		SLC39A8			ENSG00000138821			rs13135092-?	rs13135092	0	13135092	intron_variant	0	NR	6e-09	8.22185		0.0192	NR unit increase	NR [4425810] (imputed)	N	Psychopathology
14	rs233817	4	103204845	rs233817	2016-02-10	25865494	Chan Y	2015-04-09	Am J Hum Genet	www.ncbi.nlm.nih.gov/pubmed/25865494	Genome-wide Analysis of Body Proportion Classifies Height-Associated Variants by Mechanism of Action and Implicates Genes Important for Skeletal Development.	Sitting height ratio	3,545 African American individuals, 12,965 European ancestry women, 8,625 European ancestry men		4q24	NR	SLC39A8			ENSG00000138821			rs233817-C	rs233817	0	233817	intron_variant	0	0.712	4e-06	5.39794	(EA)	0.05	[0.028-0.072] unit decrease	Affymetrix, Illumina [up to 10250422] (imputed)	N	Height
14	rs233809	4	103211254	rs233811	2018-09-17	29844566	Davies G	2018-05-29	Nat Commun	www.ncbi.nlm.nih.gov/pubmed/29844566	Study of 300,486 individuals identifies 148 independent genetic loci influencing general cognitive function.	General cognitive ability	up to 300,486 European ancestry individuals		4q24	SLC39A8	SLC39A8			ENSG00000138821			rs233811-A	rs233811	0	233811	intron_variant	0	NR	1e-09	9		6.074	z-score increase	Affymetrix, Illumina [at least 2500000] (imputed)	N	Brain/Cognition
14	rs233809	4	103213362	rs173048	2020-04-17	31669095	Zhu Z	2019-10-24	J Allergy Clin Immunol	www.ncbi.nlm.nih.gov/pubmed/31669095	Shared Genetic and Experimental Links between Obesity-Related Traits and Asthma Subtypes in UK Biobank.	Body mass index	457,822 European ancestry individuals		4q24	NR	SLC39A8			ENSG00000138821			rs173048-?	rs173048	0	173048	intron_variant	0	NR	2e-15	14.699				Affymetrix [~ 8270000] (imputed)	N	BMI/Waist-hip Ratio
14	rs34333163	4	103228830	rs13105581	2018-02-23	29326435	Hill WD	2018-01-11	Mol Psychiatry	www.ncbi.nlm.nih.gov/pubmed/29326435	A combined analysis of genetically correlated traits identifies 187 loci and a role for neurogenesis and myelination in intelligence.	Intelligence (MTAG)	120,934 British ancestry individuals, 127,548 individuals		4q24	SLC39A8	SLC39A8			ENSG00000138821			rs13105581-T	rs13105581	0	13105581	intron_variant	0	NR	2e-10	9.69897		0.0361144	[0.025-0.047] unit decrease	Affymetrix [NR]	N	Brain/Cognition
14	rs34333163	4	103228830	rs13105581	2018-09-12	29942086	Savage JE	2018-06-25	Nat Genet	www.ncbi.nlm.nih.gov/pubmed/29942086	Genome-wide association meta-analysis in 269,867 individuals identifies new genetic and functional links to intelligence.	Intelligence	269,867 European ancestry individuals		4q24	NR	SLC39A8			ENSG00000138821			rs13105581-T	rs13105581	0	13105581	intron_variant	0	NR	2e-09	8.69897		6.003	z-score decrease	Affymetrix, Illumina [9295118] (imputed)	N	Brain/Cognition
14	rs34333163	4	103228830	rs13105581	2018-09-17	29844566	Davies G	2018-05-29	Nat Commun	www.ncbi.nlm.nih.gov/pubmed/29844566	Study of 300,486 individuals identifies 148 independent genetic loci influencing general cognitive function.	General cognitive ability	up to 300,486 European ancestry individuals		4q24	SLC39A8	SLC39A8			ENSG00000138821			rs13105581-T	rs13105581	0	13105581	intron_variant	0	NR	3e-11	10.5229		6.629	z-score decrease	Affymetrix, Illumina [at least 2500000] (imputed)	N	Brain/Cognition
14	rs34333163	4	103228830	rs13105581	2020-09-18	32888494	Vuckovic D	2020-09-01	Cell	www.ncbi.nlm.nih.gov/pubmed/32888494	The Polygenic and Monogenic Basis of Blood Traits and Diseases.	Red blood cell count	408,112 British individuals		4q24	SLC39A8	SLC39A8			ENSG00000138821			rs13105581-T	rs13105581	0	13105581	intron_variant	0	0.079124	2e-12	11.699		0.0291516	[0.021-0.037] unit increase	Affymetrix [93095623] (imputed)	N	Iron/Red Blood Cells
14	rs34333163	4	103283117	rs34333163	2020-01-28	31676860	Zhao B	2019-11-01	Nat Genet	www.ncbi.nlm.nih.gov/pubmed/31676860	Genome-wide association analysis of 19,629 individuals identifies variants influencing regional brain volumes and refines their genetic co-architecture with cognitive and mental health traits.	Brain region volumes	19,629 British ancestry individuals		4q24	NR	SLC39A8			ENSG00000138821			rs34333163-?	rs34333163	0	34333163	intron_variant	0	NR	3e-09	8.52288	(white matter)			NR [9227495] (imputed)	N	Brain/Cognition
14	rs34333163	4	103283117	rs34333163	2020-09-18	32888494	Vuckovic D	2020-09-01	Cell	www.ncbi.nlm.nih.gov/pubmed/32888494	The Polygenic and Monogenic Basis of Blood Traits and Diseases.	Monocyte percentage of white cells	408,112 British individuals		4q24	SLC39A8	SLC39A8			ENSG00000138821			rs34333163-G	rs34333163	0	34333163	intron_variant	0	0.070832	2e-11	10.699		0.029078	[0.021-0.038] unit decrease	Affymetrix [93095623] (imputed)	N	Blood Markers (non-Iron)
14	rs34333163	4	103283117	rs34333163	2021-06-29	33462484	Sinnott-Armstrong N	2021-01-18	Nat Genet	www.ncbi.nlm.nih.gov/pubmed/33462484	Genetics of 35 blood and urine biomarkers in the UK Biobank.	Aspartate aminotransferase levels	341,246 European ancestry individuals, 5,982 African ancestry individuals, 7,313 South Asian ancestry individuals		4q24	NR	SLC39A8			ENSG00000138821			rs34333163-G	rs34333163	0	34333163	intron_variant	0	NR	2e-24	23.699		0.0481	[0.039-0.057] unit increase	Affymetrix [9000000] (imputed)	N	Blood Markers (non-Iron)
14	rs34333163	4	103283117	rs34333163	2021-06-29	33462484	Sinnott-Armstrong N	2021-01-18	Nat Genet	www.ncbi.nlm.nih.gov/pubmed/33462484	Genetics of 35 blood and urine biomarkers in the UK Biobank.	Apolipoprotein A1 levels	311,601 European ancestry individuals, 5,550 African ancestry individuals, 6,682 South Asian ancestry individuals		4q24	NR	SLC39A8			ENSG00000138821			rs34333163-G	rs34333163	0	34333163	intron_variant	0	NR	2e-38	37.699		0.0639	[0.054-0.074] unit decrease	Affymetrix [9000000] (imputed)	N	Blood Markers (non-Iron)
14	rs34333163	4	103283117	rs34333163	2021-06-29	33462484	Sinnott-Armstrong N	2021-01-18	Nat Genet	www.ncbi.nlm.nih.gov/pubmed/33462484	Genetics of 35 blood and urine biomarkers in the UK Biobank.	Calcium levels	313,387 European ancestry individuals, 5,576 African ancestry individuals, 6,696 South Asian ancestry individuals		4q24	NR	SLC39A8			ENSG00000138821			rs34333163-G	rs34333163	0	34333163	intron_variant	0	NR	2e-21	20.699		0.0468	[0.037-0.056] unit decrease	Affymetrix [9000000] (imputed)	N	Blood Markers (non-Iron)
14	rs34333163	4	103283117	rs34333163	2021-06-29	33462484	Sinnott-Armstrong N	2021-01-18	Nat Genet	www.ncbi.nlm.nih.gov/pubmed/33462484	Genetics of 35 blood and urine biomarkers in the UK Biobank.	Serum albumin level	313,032 European ancestry individuals, 5,573 African ancestry individuals, 6,687 South Asian ancestry individuals		4q24	NR	SLC39A8			ENSG00000138821			rs34333163-G	rs34333163	0	34333163	intron_variant	0	NR	2e-17	16.699		0.0418	[0.032-0.051] unit decrease	Affymetrix [9000000] (imputed)	N	Blood Markers (non-Iron)
14	rs34333163	4	103283117	rs34333163	2021-06-29	33462484	Sinnott-Armstrong N	2021-01-18	Nat Genet	www.ncbi.nlm.nih.gov/pubmed/33462484	Genetics of 35 blood and urine biomarkers in the UK Biobank.	High density lipoprotein cholesterol levels	313,372 European ancestry individuals, 5,573 African ancestry individuals, 6,689 South Asian ancestry individuals		4q24	NR	SLC39A8			ENSG00000138821			rs34333163-G	rs34333163	0	34333163	intron_variant	0	NR	1e-47	47		0.0712	[0.062-0.081] unit decrease	Affymetrix [9000000] (imputed)	N	Blood Markers (non-Iron)
14	rs34333163	4	103283117	rs34333163	2021-06-29	33462484	Sinnott-Armstrong N	2021-01-18	Nat Genet	www.ncbi.nlm.nih.gov/pubmed/33462484	Genetics of 35 blood and urine biomarkers in the UK Biobank.	Low density lipoprotein cholesterol levels	341,875 European ancestry individuals, 6,003 African ancestry individuals, 7,319 South Asian ancestry individuals		4q24	NR	SLC39A8			ENSG00000138821			rs34333163-G	rs34333163	0	34333163	intron_variant	0	NR	2e-10	9.69897		0.0299	[0.021-0.039] unit decrease	Affymetrix [9000000] (imputed)	N	Blood Markers (non-Iron)
14	rs34333163	4	103283117	rs34333163	2021-06-29	33462484	Sinnott-Armstrong N	2021-01-18	Nat Genet	www.ncbi.nlm.nih.gov/pubmed/33462484	Genetics of 35 blood and urine biomarkers in the UK Biobank.	Total cholesterol levels	342,508 European ancestry individuals, 6,014 African ancestry individuals, 7,336 South Asian ancestry individuals		4q24	NR	SLC39A8			ENSG00000138821			rs34333163-G	rs34333163	0	34333163	intron_variant	0	NR	6e-24	23.2218		0.0474	[0.038-0.057] unit decrease	Affymetrix [9000000] (imputed)	N	Blood Markers (non-Iron)
14	rs34333163	4	103284865	rs13114738	2019-02-14	29507422	Hoffmann TJ	2018-03-05	Nat Genet	www.ncbi.nlm.nih.gov/pubmed/29507422	A large electronic-health-record-based genome-wide study of serum lipids.	High density lipoprotein cholesterol levels	76,627 European ancestry individuals, 7,795 Hispanic individuals, 6,855 East Asian ancestry individuals, 2,958 African American individuals, 439 South Asian ancestry individuals		4q24	NR	SLC39A8			ENSG00000138821			rs13114738-C	rs13114738	0	13114738	intron_variant	0	0.917	3e-11	10.5229	(EA)	0.045	unit increase	Affymetrix [at least 7091467] (imputed)	N	Blood Markers (non-Iron)
14	rs34333163	4	103284865	rs13114738	2019-02-14	29507422	Hoffmann TJ	2018-03-05	Nat Genet	www.ncbi.nlm.nih.gov/pubmed/29507422	A large electronic-health-record-based genome-wide study of serum lipids.	High density lipoprotein cholesterol levels	76,627 European ancestry individuals, 7,795 Hispanic individuals, 6,855 East Asian ancestry individuals, 2,958 African American individuals, 439 South Asian ancestry individuals		4q24	NR	SLC39A8			ENSG00000138821			rs13114738-C	rs13114738	0	13114738	intron_variant	0	NR	3e-12	11.5229		0.046	unit increase	Affymetrix [at least 7091467] (imputed)	N	Blood Markers (non-Iron)
14	rs34333163	4	103284865	rs13114738	2017-05-15	27790247	He L	2016-11-03	Front Genet	www.ncbi.nlm.nih.gov/pubmed/27790247	Pleiotropic Meta-Analyses of Longitudinal Studies Discover Novel Genetic Variants Associated with Age-Related Diseases.	Age-related diseases, mortality and associated endophenotypes	9,618 European ancestry individuals	19,796 European ancestry individuals	4q24	NR	SLC39A8			ENSG00000138821			rs13114738-?	rs13114738	0	13114738	intron_variant	0	NR	8e-08	7.09691				Affymetrix [NR]	N	Other
14	rs34333163	4	103284865	rs13114738	2017-05-15	27790247	He L	2016-11-03	Front Genet	www.ncbi.nlm.nih.gov/pubmed/27790247	Pleiotropic Meta-Analyses of Longitudinal Studies Discover Novel Genetic Variants Associated with Age-Related Diseases.	Age-related disease endophenotypes	9,618 European ancestry individuals	19,796 European ancestry individuals	4q24	NR	SLC39A8			ENSG00000138821			rs13114738-?	rs13114738	0	13114738	intron_variant	0	NR	1e-10	10				Affymetrix [NR]	N	Other
14	rs34333163	4	103385336	rs531685993	2020-01-28	31676860	Zhao B	2019-11-01	Nat Genet	www.ncbi.nlm.nih.gov/pubmed/31676860	Genome-wide association analysis of 19,629 individuals identifies variants influencing regional brain volumes and refines their genetic co-architecture with cognitive and mental health traits.	Brain region volumes	19,629 British ancestry individuals		4q24	NR	SLC39A8 - NFKB1	ENSG00000138821	ENSG00000109320		32921	37152	rs531685993-?	rs531685993	0	531685993	intergenic_variant	1	NR	4e-15	14.3979	(left accumbens area)			NR [9227495] (imputed)	N	Brain/Cognition
14	rs34333163	4	103385336	rs531685993	2020-01-28	31676860	Zhao B	2019-11-01	Nat Genet	www.ncbi.nlm.nih.gov/pubmed/31676860	Genome-wide association analysis of 19,629 individuals identifies variants influencing regional brain volumes and refines their genetic co-architecture with cognitive and mental health traits.	Brain region volumes	19,629 British ancestry individuals		4q24	NR	SLC39A8 - NFKB1	ENSG00000138821	ENSG00000109320		32921	37152	rs531685993-?	rs531685993	0	531685993	intergenic_variant	1	NR	3e-13	12.5229	(right accumbens area)			NR [9227495] (imputed)	N	Brain/Cognition
16	rs11734969	4	159651875	rs28600726	2019-05-21	30595370	Kichaev G	2018-12-27	Am J Hum Genet	www.ncbi.nlm.nih.gov/pubmed/30595370	Leveraging Polygenic Functional Enrichment to Improve GWAS Power.	Height	approximately 458,000 European ancestry individuals		4q32.1		PPID - FNIP2	ENSG00000171497	ENSG00000052795		7327	38303	rs28600726-?	rs28600726	0	28600726	intergenic_variant	1	NR	8e-09	8.09691				NR [~ 8900000] (imputed)	N	Height
16	rs11734969	4	159651875	rs28600726	2019-09-04	31374203	Lam M	2019-08-01	Am J Hum Genet	www.ncbi.nlm.nih.gov/pubmed/31374203	Pleiotropic Meta-Analysis of Cognition, Education, and Schizophrenia Differentiates Roles of Early Neurodevelopmental and Adult Synaptic Pathways.	Cognitive ability, years of educational attainment or schizophrenia (pleiotropy)	328,917 individuals with educational attainment measurements, 107,207 individuals with cognitive ability measurements, 77,096 European ancestry schizophrenia cases, 43,456 European ancestry controls		4q32.1	PPID	PPID - FNIP2	ENSG00000171497	ENSG00000052795		7327	38303	rs28600726-?	rs28600726	0	28600726	intergenic_variant	1	NR	2e-08	7.69897		0.0114456	[0.0074-0.0154] unit increase	NR [7306098]	N	Psychopathology
16	rs11734969	4	159726345	rs4130344	2018-02-23	29326435	Hill WD	2018-01-11	Mol Psychiatry	www.ncbi.nlm.nih.gov/pubmed/29326435	A combined analysis of genetically correlated traits identifies 187 loci and a role for neurogenesis and myelination in intelligence.	Intelligence (MTAG)	120,934 British ancestry individuals, 127,548 individuals		4q32.1	FNIP2	FNIP2			ENSG00000052795			rs4130344-T	rs4130344	0	4130344	intron_variant	0	NR	2e-09	8.69897		0.0177046	[0.012-0.023] unit decrease	Affymetrix [NR]	N	Brain/Cognition
16	rs11734969	4	159726345	rs4130344	2018-09-17	29844566	Davies G	2018-05-29	Nat Commun	www.ncbi.nlm.nih.gov/pubmed/29844566	Study of 300,486 individuals identifies 148 independent genetic loci influencing general cognitive function.	General cognitive ability	up to 300,486 European ancestry individuals		4q32.1	NR	FNIP2			ENSG00000052795			rs4130344-?	rs4130344	0	4130344	intron_variant	0	NR	5e-06	5.30103		4.549	z-score decrease	Affymetrix, Illumina [at least 2500000] (imputed)	N	Brain/Cognition
16	rs11734969	4	159732703	rs4318611	2016-12-21	27046643	Davies G	2016-04-05	Mol Psychiatry	www.ncbi.nlm.nih.gov/pubmed/27046643	Genome-wide association study of cognitive functions and educational attainment in UK Biobank (N=112 151).	Educational attainment	111,114 European ancestry individuals		4q32.1	FNIP2	FNIP2			ENSG00000052795			rs4318611-?	rs4318611	0	4318611	intron_variant	0	NR	2e-09	8.69897		0.0287954	[NR] unit increase	Affymetrix [~ 17300000] (imputed)	N	Brain/Cognition
16	rs11734969	4	159787659	rs34615736	2020-01-29	31844048	Hill WD	2019-12-16	Nat Commun	www.ncbi.nlm.nih.gov/pubmed/31844048	Genome-wide analysis identifies molecular systems and 149 genetic loci associated with income.	Household income (MTAG)	505,541 British and unknown ancestry individuals		4q32.1	FNIP2	FNIP2			ENSG00000052795			rs34615736-T	rs34615736	0	34615736	intron_variant	0	0.4306	1e-11	11		0.013804	[0.0098-0.0178] unit increase	Affymetrix [up to 18485882] (imputed)	N	Other
16	rs11734969	4	159802111	rs13148521	2021-02-26	33563987	Tyrrell J	2021-02-09	Nat Commun	www.ncbi.nlm.nih.gov/pubmed/33563987	Genetic predictors of participation in optional components of UK Biobank.	Acceptance of an invitation to participate in a mental health questionnaire	146,074 European ancestry cases, 148,713 European ancestry controls		4q32.1	NR	FNIP2			ENSG00000052795			rs13148521-A	rs13148521	0	13148521	intron_variant	0	0.62	6e-09	8.22185		1.03	[1.02, 1.04]	Affymetrix [39302896] (imputed)	N	Other
16	rs11734969	4	159833055	rs4691522	2021-02-26	33563987	Tyrrell J	2021-02-09	Nat Commun	www.ncbi.nlm.nih.gov/pubmed/33563987	Genetic predictors of participation in optional components of UK Biobank.	Participation in an health questionnaire (not invited vs invited)	336,633 European ancestry cases, 114,464 European ancestry controls		4q32.1	NR	C4orf45			ENSG00000164123			rs4691522-A	rs4691522	0	4691522	intron_variant	0	0.381774	9e-12	11.0458		1.006	[1.004, 1.008]	Affymetrix [39302896] (imputed)	N	Other
16	rs11734969	4	159842377	rs2116597	2018-09-17	29844566	Davies G	2018-05-29	Nat Commun	www.ncbi.nlm.nih.gov/pubmed/29844566	Study of 300,486 individuals identifies 148 independent genetic loci influencing general cognitive function.	General cognitive ability	up to 300,486 European ancestry individuals		4q32.1	NR	C4orf45			ENSG00000164123			rs2116597-?	rs2116597	0	2116597	intron_variant	0	NR	7e-06	5.1549		4.504	z-score increase	Affymetrix, Illumina [at least 2500000] (imputed)	N	Brain/Cognition
16	rs11723199	4	159856739	rs2068625	2020-06-17	32317632	van de Vegte YJ	2020-04-21	Nat Commun	www.ncbi.nlm.nih.gov/pubmed/32317632	Genome-wide association studies and Mendelian randomization analyses for leisure sedentary behaviours.	Leisure sedentary behaviour (computer use)	408,815 European ancestry individuals		4q32.1	NR	C4orf45			ENSG00000164123			rs2068625-?	rs2068625	0	2068625	intron_variant	0		4e-11	10.3979		0.0158375	[0.011-0.021] unit decrease	Affymetrix [19400418] (imputed)	N	Personality/Affect
16	rs11723199	4	159857819	rs7693082	2020-06-17	32317632	van de Vegte YJ	2020-04-21	Nat Commun	www.ncbi.nlm.nih.gov/pubmed/32317632	Genome-wide association studies and Mendelian randomization analyses for leisure sedentary behaviours.	Leisure sedentary behaviour (television watching)	408,815 European ancestry individuals		4q32.1	NR	C4orf45			ENSG00000164123			rs7693082-?	rs7693082	0	7693082	intron_variant	0		2e-10	9.69897		0.0150716	[0.01-0.02] unit increase	Affymetrix [19400418] (imputed)	N	Personality/Affect
16	rs11723199	4	159858736	rs11737459	2018-11-12	30038396	Lee JJ	2018-07-23	Nat Genet	www.ncbi.nlm.nih.gov/pubmed/30038396	Gene discovery and polygenic prediction from a genome-wide association study of educational attainment in 1.1 million individuals.	Cognitive performance (MTAG)	402,382 European ancestry individuals		4q32.1	Intergenic	C4orf45			ENSG00000164123			rs11737459-A	rs11737459	0	11737459	intron_variant	0	0.6983	3e-11	10.5229	(MTAG)	0.0166	[0.012-0.021] unit increase	Affymetrix, Illumina [7100000] (imputed)	N	Brain/Cognition
16	rs11723199	4	159858736	rs11737459	2018-11-12	30038396	Lee JJ	2018-07-23	Nat Genet	www.ncbi.nlm.nih.gov/pubmed/30038396	Gene discovery and polygenic prediction from a genome-wide association study of educational attainment in 1.1 million individuals.	Highest math class taken (MTAG)	811,539 European ancestry individuals		4q32.1	Intergenic	C4orf45			ENSG00000164123			rs11737459-A	rs11737459	0	11737459	intron_variant	0	0.6982	1e-14	14	(MTAG)	0.0139	[0.01-0.017] unit increase	Affymetrix, Illumina [7100000] (imputed)	N	Brain/Cognition
16	rs11723199	4	159862820	rs2081651	2018-01-12	29186694	Lam M	2017-11-28	Cell Rep	www.ncbi.nlm.nih.gov/pubmed/29186694	Large-Scale Cognitive GWAS Meta-Analysis Reveals Tissue-Specific Neural Expression and Potential Nootropic Drug Targets.	Cognitive ability (MTAG)	436,124 European ancestry individuals		4q32.1	C4orf45	C4orf45			ENSG00000164123			rs2081651-?	rs2081651	0	2081651	intron_variant	0	NR	3e-08	7.52288		5.527	z score decrease	Affymetrix, Illumina, Perlegen [7333576] (imputed)	N	Brain/Cognition
16	rs11723199	4	159862913	rs2081652	2018-11-12	30038396	Lee JJ	2018-07-23	Nat Genet	www.ncbi.nlm.nih.gov/pubmed/30038396	Gene discovery and polygenic prediction from a genome-wide association study of educational attainment in 1.1 million individuals.	Educational attainment (MTAG)	1,311,438 European ancestry individuals		4q32.1	Intergenic	C4orf45			ENSG00000164123			rs2081652-A	rs2081652	0	2081652	intron_variant	0	0.661	3e-17	16.5229	(MTAG)	0.0117	[0.009-0.0144] unit increase	Affymetrix, Illumina [7100000] (imputed)	N	Brain/Cognition
16	rs11723199	4	159862913	rs2081652	2018-10-19	30038396	Lee JJ	2018-07-23	Nat Genet	www.ncbi.nlm.nih.gov/pubmed/30038396	Gene discovery and polygenic prediction from a genome-wide association study of educational attainment in 1.1 million individuals.	Educational attainment (years of education)	up to 1,131,881 European ancestry individuals		4q32.1		C4orf45			ENSG00000164123			rs2081652-A	rs2081652	0	2081652	intron_variant	0	0.661	1e-16	16		0.0123	[0.0094-0.0152] unit increase	Affymetrix, Illumina [10000000] (imputed)	N	Brain/Cognition
16	rs11723199	4	159863382	rs17287504	2018-10-19	30038396	Lee JJ	2018-07-23	Nat Genet	www.ncbi.nlm.nih.gov/pubmed/30038396	Gene discovery and polygenic prediction from a genome-wide association study of educational attainment in 1.1 million individuals.	Educational attainment (years of education)	up to 1,131,881 European ancestry individuals		4q32.1		C4orf45			ENSG00000164123			rs17287504-T	rs17287504	0	17287504	intron_variant	0	0.2906	1e-15	15	(conditional-joint)	0.0124	[0.0095-0.0153] unit decrease	Affymetrix, Illumina [10000000] (imputed)	N	Brain/Cognition
16	rs11723199	4	159863649	rs7675394	2019-02-06	30595370	Kichaev G	2018-12-27	Am J Hum Genet	www.ncbi.nlm.nih.gov/pubmed/30595370	Leveraging Polygenic Functional Enrichment to Improve GWAS Power.	Educational attainment (years of education)	approximately 455,000 European ancestry individuals		4q32.1		C4orf45			ENSG00000164123			rs7675394-?	rs7675394	0	7675394	intron_variant	0	NR	3e-14	13.5229				NR [~ 8900000] (imputed)	N	Brain/Cognition
16	rs11723199	4	159881328	rs978297	2018-11-12	30038396	Lee JJ	2018-07-23	Nat Genet	www.ncbi.nlm.nih.gov/pubmed/30038396	Gene discovery and polygenic prediction from a genome-wide association study of educational attainment in 1.1 million individuals.	Self-reported math ability	564,698 European ancestry individuals		4q32.1	Intergenic	C4orf45			ENSG00000164123			rs978297-T	rs978297	0	978297	intron_variant	0	0.7198	2e-09	8.69897		0.013	[0.0087-0.0173] unit increase	Affymetrix, Illumina [10000000] (imputed)	N	Brain/Cognition
16	rs11723199	4	159881328	rs978297	2018-11-12	30038396	Lee JJ	2018-07-23	Nat Genet	www.ncbi.nlm.nih.gov/pubmed/30038396	Gene discovery and polygenic prediction from a genome-wide association study of educational attainment in 1.1 million individuals.	Self-reported math ability (MTAG)	670,471 European ancestry individuals		4q32.1	Intergenic	C4orf45			ENSG00000164123			rs978297-T	rs978297	0	978297	intron_variant	0	0.7198	2e-11	10.699	(MTAG)	0.0133	[0.0094-0.0172] unit increase	Affymetrix, Illumina [7100000] (imputed)	N	Brain/Cognition
18	rs369023047	6	24605569	rs4712831	2021-06-29	33462484	Sinnott-Armstrong N	2021-01-18	Nat Genet	www.ncbi.nlm.nih.gov/pubmed/33462484	Genetics of 35 blood and urine biomarkers in the UK Biobank.	Serum alkaline phosphatase levels	342,535 European ancestry individuals, 6,019 African ancestry individuals, 7,337 South Asian ancestry individuals		6p22.3	NR	KIAA0319			ENSG00000137261			rs4712831-T	rs4712831	0	4712831	intron_variant	0	NR	2e-10	9.69897		0.0189	[0.013-0.025] unit increase	Affymetrix [9000000] (imputed)	N	Blood Markers (non-Iron)
19	rs12193223	6	24978511	rs12193223	2021-06-10	34059833	Chen J	2021-05-31	Nat Genet	www.ncbi.nlm.nih.gov/pubmed/34059833	The trans-ancestral genomic architecture of glycemic traits.	Glycated hemoglobin levels	146,806 European ancestry individuals		6p22.3	FAM65B	RIPOR2			ENSG00000111913			rs12193223-C	rs12193223	0	12193223	intron_variant	0	0.9449	6e-09	8.22185		0.0201	[0.013-0.027] unit increase	Affymetrix, Illumina [33811881] (imputed)	N	Iron/Red Blood Cells
19	rs12193223	6	24978511	rs12193223	2021-06-29	33462484	Sinnott-Armstrong N	2021-01-18	Nat Genet	www.ncbi.nlm.nih.gov/pubmed/33462484	Genetics of 35 blood and urine biomarkers in the UK Biobank.	Serum alkaline phosphatase levels	342,535 European ancestry individuals, 6,019 African ancestry individuals, 7,337 South Asian ancestry individuals		6p22.3	NR	RIPOR2			ENSG00000111913			rs12193223-G	rs12193223	0	12193223	intron_variant	0	NR	2e-26	25.699		0.0534	[0.044-0.063] unit increase	Affymetrix [9000000] (imputed)	N	Blood Markers (non-Iron)
19	rs12193223	6	24978511	rs12193223	2021-06-29	33462484	Sinnott-Armstrong N	2021-01-18	Nat Genet	www.ncbi.nlm.nih.gov/pubmed/33462484	Genetics of 35 blood and urine biomarkers in the UK Biobank.	Glycated hemoglobin levels	327,177 European ancestry individuals, 4,847 African ancestry individuals, 6,895 South Asian ancestry individuals		6p22.3	NR	RIPOR2			ENSG00000111913			rs12193223-G	rs12193223	0	12193223	intron_variant	0	NR	2e-19	18.699		0.0463	[0.036-0.056] unit decrease	Affymetrix [9000000] (imputed)	N	Iron/Red Blood Cells
19	rs72828704	6	25244076	rs72828723	2021-06-29	33462484	Sinnott-Armstrong N	2021-01-18	Nat Genet	www.ncbi.nlm.nih.gov/pubmed/33462484	Genetics of 35 blood and urine biomarkers in the UK Biobank.	Apolipoprotein B levels	340,860 European ancestry individuals, 5,962 African ancestry individuals, 7,275 South Asian ancestry individuals		6p22.2	NR	CMAHP			ENSG00000168405			rs72828723-T	rs72828723	0	72828723	intron_variant	0	NR	2e-09	8.69897		0.0253	[0.017-0.034] unit decrease	Affymetrix [9000000] (imputed)	N	Blood Markers (non-Iron)
19	rs72828704	6	25244076	rs72828723	2021-06-29	33462484	Sinnott-Armstrong N	2021-01-18	Nat Genet	www.ncbi.nlm.nih.gov/pubmed/33462484	Genetics of 35 blood and urine biomarkers in the UK Biobank.	Glycated hemoglobin levels	327,177 European ancestry individuals, 4,847 African ancestry individuals, 6,895 South Asian ancestry individuals		6p22.2	NR	CMAHP			ENSG00000168405			rs72828723-T	rs72828723	0	72828723	intron_variant	0	NR	2e-28	27.699		0.0474	[0.039-0.056] unit decrease	Affymetrix [9000000] (imputed)	N	Iron/Red Blood Cells
19	rs72828704	6	25244076	rs72828723	2021-06-29	33462484	Sinnott-Armstrong N	2021-01-18	Nat Genet	www.ncbi.nlm.nih.gov/pubmed/33462484	Genetics of 35 blood and urine biomarkers in the UK Biobank.	Low density lipoprotein cholesterol levels	341,875 European ancestry individuals, 6,003 African ancestry individuals, 7,319 South Asian ancestry individuals		6p22.2	NR	CMAHP			ENSG00000168405			rs72828723-T	rs72828723	0	72828723	intron_variant	0	NR	2e-10	9.69897		0.0268	[0.019-0.035] unit decrease	Affymetrix [9000000] (imputed)	N	Blood Markers (non-Iron)
19	rs72828704	6	25244076	rs72828723	2021-06-29	33462484	Sinnott-Armstrong N	2021-01-18	Nat Genet	www.ncbi.nlm.nih.gov/pubmed/33462484	Genetics of 35 blood and urine biomarkers in the UK Biobank.	Total bilirubin levels	341,077 European ancestry individuals, 5,978 African ancestry individuals, 7,313 South Asian ancestry individuals		6p22.2	NR	CMAHP			ENSG00000168405			rs72828723-T	rs72828723	0	72828723	intron_variant	0	NR	3e-09	8.52288		0.025	[0.017-0.033] unit increase	Affymetrix [9000000] (imputed)	N	Iron/Red Blood Cells
19	rs72828704	6	25262857	rs72828724	2017-04-24	27846281	Galesloot TE	2016-11-15	PLoS One	www.ncbi.nlm.nih.gov/pubmed/27846281	Meta-GWAS and Meta-Analysis of Exome Array Studies Do Not Reveal Genetic Determinants of Serum Hepcidin.	Hepcidin/ferritin ratio	1495 European ancestry individuals without iron deficiency or clinical inflammation, 324 European ancestry individuals, 1206 Val Borbera (founder/genetic isolated) individuals without iron deficiency or clinical inflammation, 274 Val Borbera (founder/genetic isolated) individuals, 2,695 European ancestry individuals without iron deficiency or clinical inflammation, 207 individuals		6p22.2	RP3-522P13.3	CMAHP			ENSG00000168405			rs72828724-A	rs72828724	0	72828724	intron_variant	0	0.0858	3e-06	5.52288		0.1692	[0.098-0.241] unit decrease	Illumina [up to 38043574] (imputed)	N	Iron/Red Blood Cells
19	rs111722075	6	25332130	rs12192665	2021-06-29	33462484	Sinnott-Armstrong N	2021-01-18	Nat Genet	www.ncbi.nlm.nih.gov/pubmed/33462484	Genetics of 35 blood and urine biomarkers in the UK Biobank.	Glycated hemoglobin levels	327,177 European ancestry individuals, 4,847 African ancestry individuals, 6,895 South Asian ancestry individuals		6p22.2	NR	CMAHP, CARMIL1			ENSG00000168405, ENSG00000079691			rs12192665-T	rs12192665	0	12192665	intron_variant	0	NR	4e-26	25.3979		0.0346	[0.028-0.041] unit decrease	Affymetrix [9000000] (imputed)	N	Iron/Red Blood Cells
19	rs115235757	6	25368194	rs77925174	2020-09-21	32888493	Chen MH	2020-09-01	Cell	www.ncbi.nlm.nih.gov/pubmed/32888493	Trans-ethnic and Ancestry-Specific Blood-Cell Genetics in 746,667 Individuals from 5 Global Populations.	Mean corpuscular hemoglobin	630,125 African American or Afro-Caribbean, African ancestry, European ancestry, East Asian ancestry, Hispanic or Latin American and South Asian ancestry individuals		6p22.2	NR	CARMIL1, CMAHP			ENSG00000079691, ENSG00000168405			rs77925174-T	rs77925174	0	77925174	intron_variant	0	0.108168	0	355.398				Affymetrix, Illumina [20825802] (imputed)	N	Iron/Red Blood Cells
19	rs111722075	6	25374046	rs111722075	2017-08-21	28334935	Raffield LM	2017-05-15	Hum Mol Genet	www.ncbi.nlm.nih.gov/pubmed/28334935	Genome-wide association study of iron traits and relation to diabetes in the Hispanic Community Health Study/Study of Latinos (HCHS/SOL): potential genomic intersection of iron and glucose regulation?	Iron status biomarkers (iron levels)	12,580 Hispanic/Latino individuals		6p22.2	LRRC16A	CARMIL1, CMAHP			ENSG00000079691, ENSG00000168405			rs111722075-C	rs111722075	0	111722075	intron_variant	0	NR	1e-08	8		0.21	[0.14-0.28] unit decrease	Illumina [27700000] (imputed)	N	Iron/Red Blood Cells
19	rs111722075	6	25374046	rs111722075	2017-08-21	28334935	Raffield LM	2017-05-15	Hum Mol Genet	www.ncbi.nlm.nih.gov/pubmed/28334935	Genome-wide association study of iron traits and relation to diabetes in the Hispanic Community Health Study/Study of Latinos (HCHS/SOL): potential genomic intersection of iron and glucose regulation?	Iron status biomarkers (transferrin saturation)	12,589 Hispanic/Latino individuals		6p22.2	LRRC16A	CARMIL1, CMAHP			ENSG00000079691, ENSG00000168405			rs111722075-C	rs111722075	0	111722075	intron_variant	0	NR	2e-12	11.699		0.159	[0.11-0.2] unit decrease	Illumina [27700000] (imputed)	N	Iron/Red Blood Cells
19	rs115235757	6	25384231	rs114622824	2017-04-24	27846281	Galesloot TE	2016-11-15	PLoS One	www.ncbi.nlm.nih.gov/pubmed/27846281	Meta-GWAS and Meta-Analysis of Exome Array Studies Do Not Reveal Genetic Determinants of Serum Hepcidin.	Hepcidin/ferritin ratio	1495 European ancestry individuals without iron deficiency or clinical inflammation, 324 European ancestry individuals, 1206 Val Borbera (founder/genetic isolated) individuals without iron deficiency or clinical inflammation, 274 Val Borbera (founder/genetic isolated) individuals, 2,695 European ancestry individuals without iron deficiency or clinical inflammation, 207 individuals		6p22.2	LRRC16A	CMAHP, CARMIL1			ENSG00000168405, ENSG00000079691			rs114622824-C	rs114622824	0	114622824	intron_variant	0	0.9061	9e-08	7.04576	(Subset)	0.19	[0.12-0.26] unit increase	Illumina [up to 38043574] (imputed)	N	Iron/Red Blood Cells
19	rs9379764	6	25414023	rs9379764	2017-04-24	27846281	Galesloot TE	2016-11-15	PLoS One	www.ncbi.nlm.nih.gov/pubmed/27846281	Meta-GWAS and Meta-Analysis of Exome Array Studies Do Not Reveal Genetic Determinants of Serum Hepcidin.	Hepcidin/ferritin ratio	1495 European ancestry individuals without iron deficiency or clinical inflammation, 324 European ancestry individuals, 1206 Val Borbera (founder/genetic isolated) individuals without iron deficiency or clinical inflammation, 274 Val Borbera (founder/genetic isolated) individuals, 2,695 European ancestry individuals without iron deficiency or clinical inflammation, 207 individuals		6p22.2	LRRC16A	CARMIL1, CMAHP			ENSG00000079691, ENSG00000168405			rs9379764-T	rs9379764	0	9379764	intron_variant	0	0.7561	6e-09	8.22185		0.1401	[0.093-0.187] unit increase	Illumina [up to 38043574] (imputed)	N	Iron/Red Blood Cells
19	rs116272812	6	25452783	rs116272812	2019-02-08	30595370	Kichaev G	2018-12-27	Am J Hum Genet	www.ncbi.nlm.nih.gov/pubmed/30595370	Leveraging Polygenic Functional Enrichment to Improve GWAS Power.	Red cell distribution width	approximately 445,000 European ancestry individuals		6p22.2		CARMIL1			ENSG00000079691			rs116272812-?	rs116272812	0	116272812	3_prime_UTR_variant	0	NR	4e-169	168.398				NR [~ 8900000] (imputed)	N	Iron/Red Blood Cells
19	rs116272812	6	25452783	rs116272812	2019-02-08	30595370	Kichaev G	2018-12-27	Am J Hum Genet	www.ncbi.nlm.nih.gov/pubmed/30595370	Leveraging Polygenic Functional Enrichment to Improve GWAS Power.	Mean corpuscular hemoglobin	approximately 443,000 European ancestry individuals		6p22.2		CARMIL1			ENSG00000079691			rs116272812-?	rs116272812	0	116272812	3_prime_UTR_variant	0	NR	1e-300	300				NR [~ 8900000] (imputed)	N	Iron/Red Blood Cells
19	rs116272812	6	25453057	rs74662487	2021-08-13	34128465	Liu Y	2021-06-15	Elife	www.ncbi.nlm.nih.gov/pubmed/34128465	Genetic architecture of 11 organ traits derived from abdominal MRI using deep learning.	Liver iron content	32,858 European ancestry individuals		6p22.2	CARMIL1	CARMIL1			ENSG00000079691			rs74662487-?	rs74662487	0	74662487	intron_variant	0	NR	8e-75	74.0969	(conditional)	0.215	NR mg/g increase	Affymetrix [9390170] (imputed)	N	Iron/Red Blood Cells
19	rs75580845	6	25488583	rs2274089	2009-01-14	19084217	Benyamin B	2008-12-17	Am J Hum Genet	www.ncbi.nlm.nih.gov/pubmed/19084217	Variants in TF and HFE explain approximately 40% of genetic variation in serum-transferrin levels.	Iron status biomarkers	459 European ancestry twin pairs		6p22.2	LRRC16A	CARMIL1			ENSG00000079691			rs2274089-?	rs2274089	0	2274089	intron_variant	0	NR	5e-06	5.30103	(serum iron)			Illumina [315887]	N	Iron/Red Blood Cells
19	rs75580845	6	25488583	rs2274089	2009-01-14	19084217	Benyamin B	2008-12-17	Am J Hum Genet	www.ncbi.nlm.nih.gov/pubmed/19084217	Variants in TF and HFE explain approximately 40% of genetic variation in serum-transferrin levels.	Iron status biomarkers	459 European ancestry twin pairs		6p22.2	LRRC16	CARMIL1			ENSG00000079691			rs2274089-?	rs2274089	0	2274089	intron_variant	0	NR	8e-07	6.09691	(transferrin saturation)			Illumina [315887]	N	Iron/Red Blood Cells
19	rs75580845	6	25488583	rs2274089	2009-01-14	19084217	Benyamin B	2008-12-17	Am J Hum Genet	www.ncbi.nlm.nih.gov/pubmed/19084217	Variants in TF and HFE explain approximately 40% of genetic variation in serum-transferrin levels.	Iron status biomarkers	459 European ancestry twin pairs		6p22.2	LRRC16	CARMIL1			ENSG00000079691			rs2274089-?	rs2274089	0	2274089	intron_variant	0	NR	3e-07	6.52288	(serum transferrin)			Illumina [315887]	N	Iron/Red Blood Cells
19	rs2762354	6	25504562	rs407934	2021-01-21	33106546	Johnson TA	2020-10-26	J Hum Genet	www.ncbi.nlm.nih.gov/pubmed/33106546	Association of an IGHV3-66 gene variant with Kawasaki disease.	Kawasaki disease	1,276 East Asian ancestry cases, 5,086 East Asian ancestry controls	2,152 East Asian ancestry cases, 2,751 East Asian ancestry controls	6p22.2	CARMIL1	CARMIL1			ENSG00000079691			rs407934-T	rs407934	0	407934	intron_variant	0	NR	2e-07	6.69897		0.81	[0.75-0.88]	Affymetrix, Illumina [6265045] (imputed)	N	Other
19	rs6924266	6	25505617	rs6924266	2017-12-20	29109912	Rawofi L	2017-11-02	PeerJ	www.ncbi.nlm.nih.gov/pubmed/29109912	Genome-wide association study of pigmentary traits (skin and iris color) in individuals of East Asian ancestry.	Iris color (L* coordinate)	377 East Asian ancestry individuals		6p22.2	LRRC16A	CARMIL1			ENSG00000079691			rs6924266-T	rs6924266	0	6924266	intron_variant	0	0.232895	4e-06	5.39794		0.407769	[0.24-0.58] unit decrease	Illumina [at least 520076] (imputed)	N	Eye/Retinal
19	rs75580845	6	25526319	rs149359690	2021-08-13	34128465	Liu Y	2021-06-15	Elife	www.ncbi.nlm.nih.gov/pubmed/34128465	Genetic architecture of 11 organ traits derived from abdominal MRI using deep learning.	Liver iron content	32,858 European ancestry individuals		6p22.2	SCGN	CARMIL1			ENSG00000079691			rs149359690-?	rs149359690	0	149359690	intron_variant	0	NR	1e-173	173	(conditional)	0.364	NR mg/g increase	Affymetrix [9390170] (imputed)	N	Iron/Red Blood Cells
19	rs12526480	6	25533534	rs12526480	2019-07-02	22423221	Qayyum R	2012-03-08	PLoS Genet	www.ncbi.nlm.nih.gov/pubmed/22423221	A meta-analysis and genome-wide association study of platelet count and mean platelet volume in african americans.	Platelet count	16,388 African American individuals		6p22.2	LRRC16A	CARMIL1			ENSG00000079691			rs12526480-T	rs12526480	0	12526480	intron_variant	0	0.305	9e-09	8.04576		4.39	[2.9-5.88] 10^9 L decrease	Affymetrix, Illumina [~ 2200000] (imputed)	N	Blood Markers (non-Iron)
19	rs12526480	6	25533534	rs12526480	2017-08-30	27863252	Astle WJ	2016-11-17	Cell	www.ncbi.nlm.nih.gov/pubmed/27863252	The Allelic Landscape of Human Blood Cell Trait Variation and Links to Common Complex Disease.	Plateletcrit	164,339 European ancestry individuals		6p22.2	LRRC16A	CARMIL1			ENSG00000079691			rs12526480-G	rs12526480	0	12526480	intron_variant	0	0.3382	7e-19	18.1549		0.0341629	[0.027-0.042] unit decrease	Affymetrix [~ 2500000] (imputed)	N	Blood Markers (non-Iron)
19	rs75580845	6	25578433	rs75580845	2021-06-10	34059833	Chen J	2021-05-31	Nat Genet	www.ncbi.nlm.nih.gov/pubmed/34059833	The trans-ancestral genomic architecture of glycemic traits.	Glycated hemoglobin levels	146,806 European ancestry individuals		6p22.2	LRRC16A	CARMIL1			ENSG00000079691			rs75580845-T	rs75580845	0	75580845	intron_variant	0	0.9226	1e-20	20		0.0203	[0.016-0.025] unit increase	Affymetrix, Illumina [33811881] (imputed)	N	Iron/Red Blood Cells
19	rs78151190	6	25591041	rs75063949	2018-11-13	30087453	Yilmaz Z	2018-08-07	Mol Psychiatry	www.ncbi.nlm.nih.gov/pubmed/30087453	Examination of the shared genetic basis of anorexia nervosa and obsessive-compulsive disorder.	Anorexia nervosa or obsessive-compulsive disorder	3,495 European ancestry anorexia nervosa cases, 2,688 European ancestry obsessive-compulsive disorder cases, 18,013 European ancestry controls		6p22.2	LRRC16A	CARMIL1			ENSG00000079691			rs75063949-?	rs75063949	0	75063949	intron_variant	0	NR	2e-07	6.69897				NR [7461827] (imputed)	N	Psychopathology
19	rs1980449	6	25605091	rs1012899	2020-06-17	32327693	Oskarsson GR	2020-04-23	Commun Biol	www.ncbi.nlm.nih.gov/pubmed/32327693	Predicted loss and gain of function mutations in ACO1 are associated with erythropoiesis.	Hemoglobin levels	684,122 European ancestry individuals		6p22.2	LRRC16A	CARMIL1			ENSG00000079691			rs1012899-G	rs1012899	0	1012899	missense_variant	0		1e-27	27		0.027	[NR] unit decrease	Affymetrix, Illumina [43000000] (imputed)	N	Iron/Red Blood Cells
19	rs10946785	6	25607571	rs742132	2009-06-22	19503597	Kolz M	2009-06-05	PLoS Genet	www.ncbi.nlm.nih.gov/pubmed/19503597	Meta-analysis of 28,141 individuals identifies common variants within five new loci that influence uric acid concentrations.	Uric acid levels	12,328 European ancestry males, 15,813 European ancestry females		6p22.2	SCGN, LRRC16A	CARMIL1			ENSG00000079691			rs742132-A	rs742132	0	742132	intron_variant	0	0.70	9e-09	8.04576		0.05	[0.036-0.072] mg/dl increase	Affymetrix, Illumina [2493963] (imputed)	N	Urate
19	rs75580845	6	25616453	rs78912080	2020-03-23	31900758	Han X	2020-01-03	Eur J Epidemiol	www.ncbi.nlm.nih.gov/pubmed/31900758	Using Mendelian randomization to evaluate the causal relationship between serum C-reactive protein levels and age-related macular degeneration.	C-reactive protein levels	418,642 British ancestry individuals		6p22.2	NR	CARMIL1			ENSG00000079691			rs78912080-A	rs78912080	0	78912080	intron_variant	0	0.921213	7e-15	14.1549		0.030029	[0.022-0.038] unit decrease	NR [NR]	N	Blood Markers (non-Iron)
19	rs78151190	6	25619007	rs78151190	2020-10-28	32242144	Revez JA	2020-04-02	Nat Commun	www.ncbi.nlm.nih.gov/pubmed/32242144	Genome-wide association study identifies 143 loci associated with 25 hydroxyvitamin D concentration.	Serum 25-Hydroxyvitamin D levels	417,580 European ancestry individuals		6p22.2		CARMIL1			ENSG00000079691			rs78151190-A	rs78151190	0	78151190	intron_variant	0	0.871284	3e-09	8.52288		0.017	[0.011-0.023] unit decrease	NR [7250403] (imputed)	N	Blood Markers (non-Iron)
19	rs10946785	6	25624800	rs73397619	2018-02-13	29374233	Lu AT	2018-01-26	Nat Commun	www.ncbi.nlm.nih.gov/pubmed/29374233	GWAS of epigenetic aging rates in blood reveals a critical role for TERT.	Intrinsic epigenetic age acceleration	8,393 European ancestry individuals	1,023 African American individuals, 491 Hispanic individuals	6p22.2	LRRC16A, SCGN	CARMIL1 - SCGN	ENSG00000079691	ENSG00000079689		4042	27629	rs73397619-C	rs73397619	0	73397619	intergenic_variant	1	0.29	2e-10	9.69897		0.4602	[0.32-0.6] unit decrease	Affymetrix, Illumina [~ 7400000] (imputed)	N	Other
19	rs1321250	6	25641200	rs932316	2009-01-14	19084217	Benyamin B	2008-12-17	Am J Hum Genet	www.ncbi.nlm.nih.gov/pubmed/19084217	Variants in TF and HFE explain approximately 40% of genetic variation in serum-transferrin levels.	Iron status biomarkers	459 European ancestry twin pairs		6p22.2	SCGN	CARMIL1 - SCGN	ENSG00000079691	ENSG00000079689		20442	11229	rs932316-?	rs932316	0	932316	intergenic_variant	1	NR	9e-06	5.04576	(transferrin saturation)			Illumina [315887]	N	Iron/Red Blood Cells
19	rs10946785	6	25642577	rs10447389	2021-07-27	34187551	McCartney DL	2021-06-29	Genome Biol	www.ncbi.nlm.nih.gov/pubmed/34187551	Genome-wide association studies identify 137 genetic loci for DNA methylation biomarkers of aging.	Intrinsic epigenetic age acceleration	34,461 European ancestry individuals		6p22.2	NR	CARMIL1 - SCGN	ENSG00000079691	ENSG00000079689		21819	9852	rs10447389-A	rs10447389	0	10447389	regulatory_region_variant	1	0.2687	4e-16	15.3979		0.2764	[0.21-0.34] unit decrease	Affymetrix, Illumina [7567980] (imputed)	N	Other
19	rs10946785	6	25642577	rs10447389	2021-07-27	34187551	McCartney DL	2021-06-29	Genome Biol	www.ncbi.nlm.nih.gov/pubmed/34187551	Genome-wide association studies identify 137 genetic loci for DNA methylation biomarkers of aging.	Intrinsic epigenetic age acceleration	34,461 European ancestry individuals, 6,148 African American individuals		6p22.2	NR	CARMIL1 - SCGN	ENSG00000079691	ENSG00000079689		21819	9852	rs10447389-?	rs10447389	0	10447389	regulatory_region_variant	1	NR	4e-14	13.3979				Affymetrix, Illumina [6211246] (imputed)	N	Other
19	rs11754724	6	25657291	rs115809796	2017-08-21	28334935	Raffield LM	2017-05-15	Hum Mol Genet	www.ncbi.nlm.nih.gov/pubmed/28334935	Genome-wide association study of iron traits and relation to diabetes in the Hispanic Community Health Study/Study of Latinos (HCHS/SOL): potential genomic intersection of iron and glucose regulation?	Iron status biomarkers (iron levels)	12,580 Hispanic/Latino individuals		6p22.2	SCGN	SCGN			ENSG00000079689			rs115809796-A	rs115809796	0	115809796	intron_variant	0	NR	4e-09	8.39794		0.308	[0.21-0.41] unit decrease	Illumina [27700000] (imputed)	N	Iron/Red Blood Cells
19	rs75580845	6	25662873	rs1321247	2020-10-28	32242144	Revez JA	2020-04-02	Nat Commun	www.ncbi.nlm.nih.gov/pubmed/32242144	Genome-wide association study identifies 143 loci associated with 25 hydroxyvitamin D concentration.	Serum 25-Hydroxyvitamin D levels	496,946 European ancestry individuals		6p22.2		SCGN			ENSG00000079689			rs1321247-?	rs1321247	0	1321247	intron_variant	0	NR	4e-11	10.3979		0.0221847	[0.016-0.029] unit decrease	NR [6912294] (imputed)	N	Blood Markers (non-Iron)
19	rs10946785	6	25671846	rs4712953	2020-02-13	31738745	Gibson J	2019-11-18	PLoS Genet	www.ncbi.nlm.nih.gov/pubmed/31738745	A meta-analysis of genome-wide association studies of epigenetic age acceleration.	Intrinsic epigenetic age acceleration	13,493 European ancestry individuals		6p22.2	NR	SCGN			ENSG00000079689			rs4712953-A	rs4712953	0	4712953	intron_variant	0	0.7245	4e-09	8.39794		0.3464	[0.23-0.46] unit increase	Illumina [5932107] (imputed)	N	Other
19	rs72838866	6	25673273	rs72838866	2021-08-13	34128465	Liu Y	2021-06-15	Elife	www.ncbi.nlm.nih.gov/pubmed/34128465	Genetic architecture of 11 organ traits derived from abdominal MRI using deep learning.	Liver iron content	32,858 European ancestry individuals		6p22.2	SCGN	SCGN			ENSG00000079689			rs72838866-?	rs72838866	0	72838866	intron_variant	0	NR	6e-97	96.2218	(conditional)	0.237	NR mg/g decrease	Affymetrix [9390170] (imputed)	N	Iron/Red Blood Cells
19	rs4711092	6	25684405	rs4711092	2021-08-24	34021172	Christakoudi S	2021-05-21	Sci Rep	www.ncbi.nlm.nih.gov/pubmed/34021172	GWAS of allometric body-shape indices in UK Biobank identifies loci suggesting associations with morphogenesis, organogenesis, adrenal cell renewal and cancer.	Waist circumference adjusted for body mass index	186,825 British ancestry men		6p22.2	SCGN	SCGN			ENSG00000079689			rs4711092-T	rs4711092	0	4711092	intron_variant	0	NR	4e-09	8.39794		0.0182815	[0.012-0.024] unit decrease	Affymetrix [321114] (imputed)	N	BMI/Waist-hip Ratio
19	rs1800562	6	25715657	rs116009877	2017-08-21	28334935	Raffield LM	2017-05-15	Hum Mol Genet	www.ncbi.nlm.nih.gov/pubmed/28334935	Genome-wide association study of iron traits and relation to diabetes in the Hispanic Community Health Study/Study of Latinos (HCHS/SOL): potential genomic intersection of iron and glucose regulation?	Iron status biomarkers (total iron binding capacity)	12,586 Hispanic/Latino individuals		6p22.2	SCGN, HIST1H2AA	SCGN - H2AC1	ENSG00000079689	ENSG00000164508		13646	10634	rs116009877-G	rs116009877	0	116009877	TF_binding_site_variant	1	NR	4e-14	13.3979		0.478	[0.35-0.6] unit increase	Illumina [27700000] (imputed)	N	Iron/Red Blood Cells
19	rs1800562	6	25715657	rs116009877	2017-08-21	28334935	Raffield LM	2017-05-15	Hum Mol Genet	www.ncbi.nlm.nih.gov/pubmed/28334935	Genome-wide association study of iron traits and relation to diabetes in the Hispanic Community Health Study/Study of Latinos (HCHS/SOL): potential genomic intersection of iron and glucose regulation?	Iron status biomarkers (transferrin saturation)	12,589 Hispanic/Latino individuals		6p22.2	SCGN, HIST1H2AA	SCGN - H2AC1	ENSG00000079689	ENSG00000164508		13646	10634	rs116009877-G	rs116009877	0	116009877	TF_binding_site_variant	1	NR	6e-12	11.2218		0.366	[0.26-0.47] unit decrease	Illumina [27700000] (imputed)	N	Iron/Red Blood Cells
19	rs1800562	6	25715657	rs116009877	2017-04-24	27846281	Galesloot TE	2016-11-15	PLoS One	www.ncbi.nlm.nih.gov/pubmed/27846281	Meta-GWAS and Meta-Analysis of Exome Array Studies Do Not Reveal Genetic Determinants of Serum Hepcidin.	Hepcidin/ferritin ratio	1495 European ancestry individuals without iron deficiency or clinical inflammation, 324 European ancestry individuals, 1206 Val Borbera (founder/genetic isolated) individuals without iron deficiency or clinical inflammation, 274 Val Borbera (founder/genetic isolated) individuals, 2,695 European ancestry individuals without iron deficiency or clinical inflammation, 207 individuals		6p22.2	HIST1H2AA	SCGN - H2AC1	ENSG00000079689	ENSG00000164508		13646	10634	rs116009877-A	rs116009877	0	116009877	TF_binding_site_variant	1	0.0636	4e-13	12.3979	(Subset)	0.3133	[0.23-0.4] unit decrease	Illumina [up to 38043574] (imputed)	N	Iron/Red Blood Cells
19	rs1800562	6	25715657	rs116009877	2018-11-26	30275531	Klarin D	2018-10-01	Nat Genet	www.ncbi.nlm.nih.gov/pubmed/30275531	Genetics of blood lipids among ~300,000 multi-ethnic participants of the Million Veteran Program.	Total cholesterol levels	215,551 European ancestry individuals, 57,332 African American individuals, 24,743 Hispanic individuals	Up to 319,677 individuals	6p22.2	intergenic	SCGN - H2AC1	ENSG00000079689	ENSG00000164508		13646	10634	rs116009877-A	rs116009877	0	116009877	TF_binding_site_variant	1	0.0533	2e-15	14.699		0.0533	[0.04-0.066] mg dl-1 decrease	Affymetrix [up to 31400000] (imputed)	N	Blood Markers (non-Iron)
19	rs566530	6	25759066	rs12212049	2020-03-05	31959995	Schlosser P	2020-01-20	Nat Genet	www.ncbi.nlm.nih.gov/pubmed/31959995	Genetic studies of urinary metabolites illuminate mechanisms of detoxification and excretion in humans.	Urinary metabolite modules (eigenmetabolites) in chronic kidney disease	1,221 cases	406 cases	6p22.2	SLC17A1, SLC17A3, SLC17A4	SLC17A4			ENSG00000146039			rs12212049-T	rs12212049	0	12212049	intron_variant	0	0.44	7e-12	11.1549	(X-12822, X-17682, X-19913, X-24339, X-24588)	0.006	[0.004-0.008] unit decrease	Illumina [7750367] (imputed)	N	Blood Markers (non-Iron)
19	rs566530	6	25759066	rs12212049	2019-10-29	31578528	Tin A	2019-10-02	Nat Genet	www.ncbi.nlm.nih.gov/pubmed/31578528	Target genes, variants, tissues and transcriptional pathways influencing human serum urate levels.	Urate levels	288,649 European ancestry individuals, 125,725 East Asian ancestry individuals, 33,671 African American individuals, 9,037 South Asian ancestry individuals, 608 Hispanic individuals		6p22.2	SLC17A4	SLC17A4			ENSG00000146039			rs12212049-T	rs12212049	0	12212049	intron_variant	0	0.4572	4e-11	10.3979	(South Asian)	0.1343	[0.095-0.174] mg/dL decrease	Affymetrix, Illumina [8249849] (imputed)	N	Urate
19	rs566530	6	25762646	rs3799340	2020-03-03	31959995	Schlosser P	2020-01-20	Nat Genet	www.ncbi.nlm.nih.gov/pubmed/31959995	Genetic studies of urinary metabolites illuminate mechanisms of detoxification and excretion in humans.	Urinary metabolite levels in chronic kidney disease	1,221 cases	406 cases	6p22.2	SLC17A1, SLC17A3, SLC17A4	SLC17A4			ENSG00000146039			rs3799340-T	rs3799340	0	3799340	intron_variant	0	0.45	8e-32	31.0969	(isocaproylglutamine)	0.353	[0.29-0.41] unit decrease	Illumina [7750367] (imputed)	N	Blood Markers (non-Iron)
19	rs566530	6	25762646	rs3799340	2020-03-03	31959995	Schlosser P	2020-01-20	Nat Genet	www.ncbi.nlm.nih.gov/pubmed/31959995	Genetic studies of urinary metabolites illuminate mechanisms of detoxification and excretion in humans.	Urinary metabolite levels in chronic kidney disease	1,221 cases	406 cases	6p22.2	SLC17A1, SLC17A3, SLC17A4	SLC17A4			ENSG00000146039			rs3799340-T	rs3799340	0	3799340	intron_variant	0	0.45	8e-20	19.0969	(X - 23196)	0.246	[0.19-0.3] unit decrease	Illumina [7750367] (imputed)	N	Blood Markers (non-Iron)
19	rs76703022	6	25765390	rs1317816	2018-08-13	26148204	Wanga V	2015-09-01	Pharmacogenet Genomics	www.ncbi.nlm.nih.gov/pubmed/26148204	Genomewide association study of tenofovir pharmacokinetics and creatinine clearance in AIDS Clinical Trials Group protocol A5202.	Tenofovir clearance in HIV infection	243 European ancestry cases, 149 African American cases, 100 Hispanic American cases, 9 unknown ancestry cases		6p22.2	NR	SLC17A4			ENSG00000146039			rs1317816-?	rs1317816	0	1317816	intron_variant	0		5e-06	5.30103	(EA)			Illumina [~ 5190000] (imputed)	N	Other
19	rs566530	6	25768992	rs1892249	2020-03-05	31959995	Schlosser P	2020-01-20	Nat Genet	www.ncbi.nlm.nih.gov/pubmed/31959995	Genetic studies of urinary metabolites illuminate mechanisms of detoxification and excretion in humans.	Urinary metabolite modules (eigenmetabolites) in chronic kidney disease	1,221 cases	406 cases	6p22.2	SLC17A1, SLC17A3, SLC17A4	SLC17A4			ENSG00000146039			rs1892249-G	rs1892249	0	1892249	intron_variant	0	0.45	2e-30	29.699	(heptanoylglutamine, hexanoylglutamine, isocaproylglutamine, N-octanoylglutamine, X-12636, X-12839, X-24347, X-24350)	0.009	[0.007-0.011] unit decrease	Illumina [7750367] (imputed)	N	Blood Markers (non-Iron)
19	rs566530	6	25768992	rs1892249	2020-03-03	31959995	Schlosser P	2020-01-20	Nat Genet	www.ncbi.nlm.nih.gov/pubmed/31959995	Genetic studies of urinary metabolites illuminate mechanisms of detoxification and excretion in humans.	Urinary metabolite levels in chronic kidney disease	1,221 cases	406 cases	6p22.2	SLC17A1, SLC17A3, SLC17A4	SLC17A4			ENSG00000146039			rs1892249-G	rs1892249	0	1892249	intron_variant	0	0.45	1e-22	22	(X - 12839)	0.392	[0.31-0.47] unit decrease	Illumina [7750367] (imputed)	N	Blood Markers (non-Iron)
19	rs566530	6	25768992	rs1892249	2020-03-03	31959995	Schlosser P	2020-01-20	Nat Genet	www.ncbi.nlm.nih.gov/pubmed/31959995	Genetic studies of urinary metabolites illuminate mechanisms of detoxification and excretion in humans.	Urinary metabolite levels in chronic kidney disease	1,221 cases	406 cases	6p22.2	SLC17A1, SLC17A3, SLC17A4	SLC17A4			ENSG00000146039			rs1892249-G	rs1892249	0	1892249	intron_variant	0	0.45	2e-11	10.699	(X - 24350)	0.373	[0.26-0.48] unit decrease	Illumina [7750367] (imputed)	N	Blood Markers (non-Iron)
19	rs76703022	6	25770707	rs4712970	2020-06-17	32327693	Oskarsson GR	2020-04-23	Commun Biol	www.ncbi.nlm.nih.gov/pubmed/32327693	Predicted loss and gain of function mutations in ACO1 are associated with erythropoiesis.	Hemoglobin levels	684,122 European ancestry individuals		6p22.2	SLC17A4	SLC17A4			ENSG00000146039			rs4712970-A	rs4712970	0	4712970	splice_region_variant	0		3e-70	69.5229		0.042	[NR] unit increase	Affymetrix, Illumina [43000000] (imputed)	N	Iron/Red Blood Cells
19	rs566530	6	25770866	rs3757130	2020-03-03	31959995	Schlosser P	2020-01-20	Nat Genet	www.ncbi.nlm.nih.gov/pubmed/31959995	Genetic studies of urinary metabolites illuminate mechanisms of detoxification and excretion in humans.	Urinary metabolite levels in chronic kidney disease	1,221 cases	406 cases	6p22.2	SLC17A1, SLC17A3, SLC17A4	SLC17A4			ENSG00000146039			rs3757130-A	rs3757130	0	3757130	intron_variant	0	0.45	3e-13	12.5229	(X - 24347)	0.224	[0.16-0.28] unit decrease	Illumina [7750367] (imputed)	N	Blood Markers (non-Iron)
19	rs566530	6	25776949	rs11754288	2011-10-20	21943158	Middelberg RP	2011-09-24	BMC Med Genet	www.ncbi.nlm.nih.gov/pubmed/21943158	Genetic variants in LPL, OASL and TOMM40/APOE-C1-C2-C4 genes are associated with multiple cardiovascular-related traits.	Cardiovascular disease risk factors	11,683 European ancestry individuals		6p22.2	SLC17A4	SLC17A4			ENSG00000146039			rs11754288-A	rs11754288	0	11754288	missense_variant	0	0.43	4e-09	8.39794	(UA)	0.084	[0.057-0.111] umol/l decrease	Illumina [NR] (imputed)	N	Cardiovascular
[truncated: 808 more rows]

## Sheet: ldsc_genetic_corr
pheno1	pheno2	rg	se	z	h2_obs_pheno2	h2_obs_se_pheno2	p	P_fdr
[truncated: 66 more rows]

## Sheet: cell_enrichment
VARIABLE	NGENES	BETA	BETA_STD	SE	P	P_fdr
[truncated: 25 more rows]

## Sheet: S_LDSC_tissue_enrichment
Name	Coefficient	Coefficient_std_error	Coefficient_P_value	P_fdr
[truncated: 489 more rows]
